# Supplementary material for: Signatures of host–pathogen evolutionary conflict reveal MISTR—A conserved MItochondrial STress Response network
Source: PLoS Biol. 2020 Dec 28;18(12):e3001045. doi: 10.1371/journal.pbio.3001045 (PMC7793259; doi:10.1371/journal.pbio.3001045)
Supplement: S1 Table — (XLSX) [file pbio.3001045.s009.xlsx]

## Sheet: Sheet1
S1 Table: Nucleotide sequence information for rapid evolution analysis
	Gene	Common Name	Species	Source
1	MISTRAV	human	Homo sapiens	NM_197955.2
2	MISTRAV	chimpanzee	Pan troglodytes	NM_001244677.1
3	MISTRAV	bonobo	Pan paniscus	XM_014341485.2
4	MISTRAV	gorilla	Gorilla gorilla gorilla	XM_019010839.1
5	MISTRAV	orangutan	Pongo pygmaeus abelii	XM_024232550.1
6	MISTRAV	white-cheeked gibbon	Nomascus leucogenys	XM_012507548.1
7	MISTRAV	rhesus monkey	Macaca mulatta	http://genome.ucsc.edu/
8	MISTRAV	crab-eating macaque	Macaca fascicularis	XM_005559440.2
9	MISTRAV	pig-tailed macaque	Macaca nemestrina	XM_011757065.1
10	MISTRAV	hamadryas baboon	Papio hamadryas	http://genome.ucsc.edu/
11	MISTRAV	olive baboon	Papio anubis	XM_003900885.4
12	MISTRAV	sooty mangabey	Cercocebus atys	XM_012065212.1
13	MISTRAV	drill	Mandrillus leucophaeus	XM_011992106.1
14	MISTRAV	african green monkey	Chlorocebus sabaeus	XM_008016756.1
15	MISTRAV	angolan black-and-white colobus	Colobus angolensis palliatus	XM_011928542.1
16	MISTRAV	Ugandan red colobus	Piliocolobus tephrosceles	XM_023227190
17	MISTRAV	black snub-nosed monkey	Rhinopithecus bieti	XM_017872823
18	MISTRAV	golden snub-nosed monkey	Rhinopithecus roxellana	XM_010352955.1
19	MISTRAV	proboscis Monkey	Nasalis larvatus	http://genome.ucsc.edu/
20	MISTRAV	Nancy Ma's night monkey	Aotus nancymaae	XM_012442405.2
21	MISTRAV	white-headed capuchin	Cebus capucinus imitator	XM_017545422.1
22	MISTRAV	common marmoset	Callithrix jacchus	XM_002753422.4
23	MISTRAV	black-capped squirrel monkey	Saimiri boliviensis	XM_003928905.2
24	MISTR1	human	Homo sapiens	NM_002489.4
25	MISTR1	chimpanzee	Pan troglodytes	NM_001079924.2
26	MISTR1	bonobo	Pan paniscus	XM_003824994.4
27	MISTR1	gorilla	Gorilla gorilla gorilla	XM_004045108.2
28	MISTR1	orangutan	Pongo pygmaeus abelii	XM_002818200.4
29	MISTR1	white-cheeked gibbon	Nomascus leucogenys	XM_003252559.3
30	MISTR1	rhesus monkey	Macaca mulatta	NM_001035524.1
31	MISTR1	crab-eating macaque	Macaca fascicularis	XM_011730983.2
32	MISTR1	pig-tailed macaque	Macaca nemestrina	XM_011730983.2
33	MISTR1	hamadryas baboon	Papio hamadryas	http://genome.ucsc.edu/
34	MISTR1	olive baboon	Papio anubis	XM_003896269.3
35	MISTR1	sooty mangabey	Cercocebus atys	XM_012068188.1
36	MISTR1	drill	Mandrillus leucophaeus	XM_011999790.1
37	MISTR1	african green monkey	Chlorocebus sabaeus	XM_007982044.1
38	MISTR1	angolan black-and-white colobus	Colobus angolensis palliatus	XM_011941765.1
39	MISTR1	Ugandan red colobus	Piliocolobus tephrosceles	XM_023224869.1
40	MISTR1	black snub-nosed monkey	Rhinopithecus bieti	XM_017847063.1
41	MISTR1	golden snub-nosed monkey	Rhinopithecus roxellana	XM_010354503.1
42	MISTR1	proboscis Monkey	Nasalis larvatus	http://genome.ucsc.edu/
43	MISTR1	Nancy Ma's night monkey	Aotus nancymaae	XM_012450737.1
44	MISTR1	white-headed capuchin	Cebus capucinus imitator	XM_017525214.1
45	MISTR1	common marmoset	Callithrix jacchus	NM_001253776.1
46	MISTR1	black-capped squirrel monkey	Saimiri boliviensis	XM_003921254.2
47	MISTRH	Homo sapiens	Homo sapiens	http://genome.ucsc.edu/
48	MISTRH	Pan troglodytes	Pan troglodytes	XM_008978528.3
49	MISTRH	Pan paniscus	Pan paniscus	XM_008978528.3
50	MISTRH	Gorilla gorilla gorilla	Gorilla gorilla gorilla	http://genome.ucsc.edu/
51	MISTRH	Pongo pygmaeus abelii	Pongo pygmaeus abelii	http://genome.ucsc.edu/
52	MISTRH	Nomascus leucogenys	Nomascus leucogenys	http://genome.ucsc.edu/
53	MISTRH	Macaca mulatta	Macaca mulatta	http://genome.ucsc.edu/
54	MISTRH	Macaca fascicularis	Macaca fascicularis	http://genome.ucsc.edu/
55	MISTRH	Macaca nemestrina	Macaca nemestrina	XM_011728484.2
56	MISTRH	Papio hamadryas	Papio hamadryas	http://genome.ucsc.edu/
57	MISTRH	Papio anubis	Papio anubis	http://genome.ucsc.edu/
58	MISTRH	Cercocebus atys	Cercocebus atys	XM_012063362.1
59	MISTRH	Mandrillus leucophaeus	Mandrillus leucophaeus	XM_011988536.1
60	MISTRH	Chlorocebus sabaeus	Chlorocebus sabaeus	http://genome.ucsc.edu/
61	MISTRH	Colobus angolensis palliatus	Colobus angolensis palliatus	XM_011926051.1
62	MISTRH	Piliocolobus tephrosceles	Piliocolobus tephrosceles	XM_023210721.1
63	MISTRH	Rhinopithecus bieti	Rhinopithecus bieti	XM_017858885.1
64	MISTRH	Rhinopithecus roxellana	Rhinopithecus roxellana	XM_010388990.1
65	MISTRH	Nasalis larvatus	Nasalis larvatus	http://genome.ucsc.edu/
66	MISTRH	Aotus nancymaae	Aotus nancymaae	XM_012469706.2
67	MISTRH	Cebus capucinus imitator	Cebus capucinus imitator	XM_017536178.1
68	MISTRH	Callithrix jacchus	Callithrix jacchus	http://genome.ucsc.edu/
69	MISTRH	Saimiri boliviensis	Saimiri boliviensis	http://genome.ucsc.edu/
Information here corresponds to rapid evolution analysis of MISTR genes in Figure 2 of the main text. For trimmed sequences used for input see Supplemental Text.
