# Supplementary material for: Signatures of host–pathogen evolutionary conflict reveal MISTR—A conserved MItochondrial STress Response network
Source: PLoS Biol. 2020 Dec 28;18(12):e3001045. doi: 10.1371/journal.pbio.3001045 (PMC7793259; doi:10.1371/journal.pbio.3001045)
Supplement: S2 Table — (XLSX) [file pbio.3001045.s010.xlsx]

## Sheet: S2A Table
S2A Table: miR-147b target prediction output from miRDB
Target Detail	Target Rank	Target Score	miRNA Name	Gene Symbol	Gene Description
Details	1	95	hsa-miR-147b-3p	NDUFA4	NDUFA4, mitochondrial complex associated
Details	2	89	hsa-miR-147b-3p	POLR3F	RNA polymerase III subunit F
Details	3	86	hsa-miR-147b-3p	NDRG4	NDRG family member 4
Details	4	85	hsa-miR-147b-3p	MID1IP1	MID1 interacting protein 1
Details	5	83	hsa-miR-147b-3p	BDNF	brain derived neurotrophic factor
Details	6	80	hsa-miR-147b-3p	HOXA9	homeobox A9
Details	7	78	hsa-miR-147b-3p	ADAT3	adenosine deaminase, tRNA specific 3
Details	8	75	hsa-miR-147b-3p	SEC14L1	SEC14 like lipid binding 1
Details	9	72	hsa-miR-147b-3p	PAX6	paired box 6
Details	10	72	hsa-miR-147b-3p	FAM222A	family with sequence similarity 222 member A
Details	11	72	hsa-miR-147b-3p	MUC4	mucin 4, cell surface associated
Details	12	69	hsa-miR-147b-3p	ZFP2	ZFP2 zinc finger protein
Details	13	69	hsa-miR-147b-3p	FAM102A	family with sequence similarity 102 member A
Details	14	66	hsa-miR-147b-3p	KMT2A	lysine methyltransferase 2A
Details	15	65	hsa-miR-147b-3p	RAPH1	Ras association (RalGDS/AF-6) and pleckstrin homology domains 1
Details	16	65	hsa-miR-147b-3p	FBXL19	F-box and leucine rich repeat protein 19
Details	17	65	hsa-miR-147b-3p	OLFML2A	olfactomedin like 2A
Details	18	64	hsa-miR-147b-3p	CARMIL1	capping protein regulator and myosin 1 linker 1
Details	19	63	hsa-miR-147b-3p	DENND5B	DENN domain containing 5B
Details	20	62	hsa-miR-147b-3p	C11orf87	chromosome 11 open reading frame 87
Details	21	60	hsa-miR-147b-3p	ZHX2	zinc fingers and homeoboxes 2
Details	22	60	hsa-miR-147b-3p	SYNGR2	synaptogyrin 2
Details	23	59	hsa-miR-147b-3p	ACYP2	acylphosphatase 2
Details	24	58	hsa-miR-147b-3p	FKBP1B	FKBP prolyl isomerase 1B
Details	25	58	hsa-miR-147b-3p	RUNX3	runt related transcription factor 3
Details	26	56	hsa-miR-147b-3p	CYP2S1	cytochrome P450 family 2 subfamily S member 1
Details	27	56	hsa-miR-147b-3p	WIPF1	WAS/WASL interacting protein family member 1
Details	28	55	hsa-miR-147b-3p	RMND5A	required for meiotic nuclear division 5 homolog A
Details	29	54	hsa-miR-147b-3p	VIPR2	vasoactive intestinal peptide receptor 2
Details	30	53	hsa-miR-147b-3p	HOXC6	homeobox C6
Details	31	53	hsa-miR-147b-3p	BTK	Bruton tyrosine kinase
Details	32	51	hsa-miR-147b-3p	MYORG	myogenesis regulating glycosidase (putative)
Details	33	51	hsa-miR-147b-3p	NSD3	nuclear receptor binding SET domain protein 3
Details	34	50	hsa-miR-147b-3p	CEBPB	CCAAT enhancer binding protein beta
Details	35	50	hsa-miR-147b-3p	VASP	vasodilator stimulated phosphoprotein
Details	36	50	hsa-miR-147b-3p	SDHD	succinate dehydrogenase complex subunit D
http://www.mirdb.org/index.html

## Sheet: S2B Table
S2B Table: miR-147b target prediction output from TargetScan
Ortholog of target gene	Representative transcript	Gene name	3P-seq tags + 5	Conserved sites total	Conserved 8mer sites	Conserved 7mer-m8 sites	Conserved 7mer-A1 sites	Poorly conserved sites total	Poorly conserved 8mer sites	Poorly conserved 7mer-m8 sites	Poorly conserved 7mer-A1 sites	6mer sites	Representative miRNA	Cumulative weighted context++ score	Total context++ score	Aggregate PCT	Previous TargetScan publication(s)
NDUFA4	ENST00000339600.5	NADH dehydrogenase (ubiquinone) 1 alpha subcomplex, 4, 9kDa	143	1	1	0	0	0	0	0	0	0	hsa-miR-147b	-1.05	-1.07	< 0.1	2007
KCNA3	ENST00000369769.2	potassium voltage-gated channel, shaker-related subfamily, member 3	5	1	1	0	0	0	0	0	0	0	hsa-miR-147b	-0.61	-0.61	< 0.1
C11orf87	ENST00000327419.6	chromosome 11 open reading frame 87	5	1	1	0	0	0	0	0	0	0	hsa-miR-147b	-0.48	-0.48	< 0.1	2007
CAPZB	ENST00000375142.1	capping protein (actin filament) muscle Z-line, beta	545	1	0	1	0	1	0	1	0	0	hsa-miR-147b	-0.34	-0.52	< 0.1
SEPHS1	ENST00000545675.1	selenophosphate synthetase 1	281	1	0	1	0	0	0	0	0	1	hsa-miR-147b	-0.3	-0.31	< 0.1
UBE2N	ENST00000550657.1	ubiquitin-conjugating enzyme E2N	321	1	0	1	0	0	0	0	0	0	hsa-miR-147b	-0.29	-0.29	ORF
DIMT1	ENST00000199320.4	DIM1 dimethyladenosine transferase 1 homolog (S. cerevisiae)	481	1	0	0	1	0	0	0	0	0	hsa-miR-147b	-0.29	-0.33	< 0.1
BDNF	ENST00000439476.2	brain-derived neurotrophic factor	2696	1	0	0	1	0	0	0	0	0	hsa-miR-147b	-0.29	-0.3	< 0.1	2007
C15orf52	ENST00000397536.2	chromosome 15 open reading frame 52	14	1	1	0	0	0	0	0	0	0	hsa-miR-147b	-0.28	-0.28	< 0.1
B4GALT5	ENST00000371711.4	UDP-Gal:betaGlcNAc beta 1,4- galactosyltransferase, polypeptide 5	1000	1	0	0	1	0	0	0	0	0	hsa-miR-147b	-0.26	-0.26	< 0.1
PPTC7	ENST00000354300.3	PTC7 protein phosphatase homolog (S. cerevisiae)	817	1	0	0	1	0	0	0	0	0	hsa-miR-147b	-0.23	-0.23	< 0.1
MID1IP1	ENST00000336949.6	MID1 interacting protein 1	356	1	0	0	1	0	0	0	0	0	hsa-miR-147b	-0.2	-0.2	< 0.1	2007
RAP2B	ENST00000323534.2	RAP2B, member of RAS oncogene family	594	1	0	0	1	0	0	0	0	0	hsa-miR-147b	-0.19	-0.19	< 0.1
SYNGAP1	ENST00000418600.2	synaptic Ras GTPase activating protein 1	15	1	0	0	1	0	0	0	0	0	hsa-miR-147b	-0.18	-0.18	< 0.1
KMT2D	ENST00000301067.7	lysine (K)-specific methyltransferase 2D	78	1	0	0	1	0	0	0	0	1	hsa-miR-147b	-0.18	-0.18	< 0.1	2007
MEF2A	ENST00000354410.5	myocyte enhancer factor 2A	654	1	0	0	1	0	0	0	0	0	hsa-miR-147b	-0.16	-0.19	< 0.1
CLCN6	ENST00000312413.6	chloride channel, voltage-sensitive 6	227	1	0	1	0	0	0	0	0	0	hsa-miR-147b	-0.16	-0.16	ORF
CPEB2	ENST00000538197.1	cytoplasmic polyadenylation element binding protein 2	367	1	0	0	1	0	0	0	0	0	hsa-miR-147b	-0.13	-0.14	< 0.1	2007
http://www.targetscan.org/vert_72/

## Sheet: S2C Table
S2C Table: MRE prediction for MISTR1/NDUFA4 from TargetScan
miRNA	Position in the UTR	seed match	context++ score	context++ score percentile	weighted context++ score	conserved branch length	Pct
Conserved sites
hsa-miR-1298-5p	30-36	7mer-1A	-0.26	99	-0.26	4.507	N/A
hsa-miR-205-5p	32-38	7mer-m8	-0.4	99	-0.4	8.264	0.62		Green indicates conserved sites for miRNA families broadly conserved among vertebrates, overlapping with miRDB predcitions, and tested in Fig.5
hsa-miR-7-5p	38-45	8mer	-0.79	99	-0.79	7.235	0.86
hsa-miR-147b	56-63	8mer	-1.07	99	-1.05	9.07	< 0.1
hsa-miR-210-3p	57-63	7mer-1A	-0.41	95	-0.4	9.613	0.21
hsa-miR-202-5p	227-233	7mer-1A	-0.2	92	-0.02	4	< 0.1
hsa-miR-5195-3p	361-368	8mer	-0.58	99	-0.05	3.25	0.53
hsa-miR-145-5p	361-368	8mer	-0.49	99	-0.05	3.25	0.53
hsa-miR-145-5p	367-374	8mer	-0.54	99	-0.05	3.25	0.53
hsa-miR-5195-3p	367-374	8mer	-0.6	99	-0.06	3.25	0.53
Poorly conserved sites
hsa-miR-503-5p	20-26	7mer-m8	-0.61	99	-0.61	0.22	< 0.1
hsa-miR-4422	23-29	7mer-1A	-0.2	97	-0.2	0	N/A
hsa-miR-6835-3p	23-29	7mer-1A	-0.14	94	-0.14	0.379	N/A
hsa-miR-4744	25-31	7mer-1A	-0.23	97	-0.23	0	N/A
hsa-miR-4509	25-31	7mer-1A	-0.25	97	-0.25	0	N/A
hsa-miR-4799-5p	26-32	7mer-1A	-0.15	96	-0.15	0	N/A
hsa-miR-6077	39-45	7mer-1A	-0.15	93	-0.15	0	N/A
hsa-miR-1299	41-48	8mer	-0.53	99	-0.53	0.017	N/A
hsa-miR-6128	41-47	7mer-1A	-0.22	96	-0.22	0.155	N/A
hsa-miR-875-3p	41-47	7mer-1A	-0.22	96	-0.22	0.145	N/A
hsa-miR-4782-5p	42-48	7mer-1A	-0.25	95	-0.25	0	N/A
hsa-miR-5706	42-48	7mer-1A	-0.22	94	-0.22	0	N/A
hsa-miR-516b-5p	42-48	7mer-1A	-0.25	94	-0.25	0.155	N/A
hsa-miR-6815-3p	45-52	8mer	-0.68	99	-0.68	0	N/A
hsa-miR-4474-3p	48-54	7mer-m8	-0.44	98	-0.44	0	N/A
hsa-miR-4764-5p	51-57	7mer-m8	-0.38	97	-0.38	0	N/A
hsa-miR-105-3p	52-58	7mer-m8	-0.5	97	-0.5	0.145	N/A
hsa-miR-3148	64-70	7mer-1A	-0.21	98	-0.21	0	N/A
hsa-miR-6124	64-70	7mer-1A	-0.15	98	-0.15	0	N/A
hsa-miR-1343-3p	76-82	7mer-1A	-0.24	94	-0.24	0.711	N/A
hsa-miR-6783-3p	76-82	7mer-1A	-0.24	94	-0.24	0.711	N/A
hsa-miR-7152-5p	77-83	7mer-1A	-0.17	93	-0.16	0	N/A
hsa-miR-3074-5p	77-83	7mer-1A	-0.11	92	-0.11	0.609	N/A
hsa-miR-539-5p	85-91	7mer-m8	-0.18	98	-0.17	0.155	N/A
hsa-miR-3150b-3p	88-94	7mer-m8	-0.43	99	-0.42	0	N/A
hsa-miR-4784	88-94	7mer-m8	-0.42	99	-0.41	0	N/A
hsa-miR-877-5p	90-97	8mer	-0.67	99	-0.66	1.713	N/A
hsa-miR-3916	90-96	7mer-1A	-0.31	98	-0.3	0	N/A
hsa-miR-6859-5p	90-96	7mer-1A	-0.22	98	-0.21	0	N/A
hsa-miR-3125	90-96	7mer-1A	-0.24	96	-0.23	0	N/A
hsa-miR-6866-5p	91-97	7mer-1A	-0.31	94	-0.31	0	N/A
hsa-miR-1303	92-98	7mer-1A	-0.26	95	-0.26	0.017	N/A
hsa-miR-586	97-103	7mer-m8	-0.29	97	-0.28	0.017	N/A
hsa-miR-519e-5p	113-119	7mer-m8	-0.33	98	-0.32	0.145	N/A
hsa-miR-515-5p	113-119	7mer-m8	-0.32	98	-0.31	0.145	N/A
hsa-miR-5695	113-119	7mer-1A	-0.25	97	-0.25	0	N/A
hsa-miR-519d-5p	113-119	7mer-1A	-0.25	96	-0.25	0	N/A
hsa-miR-4504	119-130	non-canonical	N/A	N/A	N/A	0	N/A
hsa-miR-4504	119-130	non-canonical	N/A	N/A	N/A	0	N/A
hsa-miR-3976	120-126	7mer-m8	-0.32	97	-0.31	0	N/A
hsa-miR-338-5p	124-130	7mer-1A	-0.07	87	-0.07	0.145	N/A
hsa-miR-3976	132-138	7mer-m8	-0.37	98	-0.36	0	N/A
hsa-miR-323b-3p	136-142	7mer-1A	-0.14	88	-0.14	0	N/A
hsa-miR-515-5p	138-144	7mer-m8	-0.32	98	-0.32	0.145	N/A
hsa-miR-519e-5p	138-144	7mer-m8	-0.34	98	-0.34	0.145	N/A
hsa-miR-519d-5p	138-144	7mer-1A	-0.25	96	-0.25	0	N/A
hsa-miR-5695	138-144	7mer-1A	-0.23	96	-0.23	0	N/A
hsa-miR-216a-5p	141-147	7mer-1A	-0.2	94	-0.2	0.245	< 0.1
hsa-miR-216b-5p	141-147	7mer-1A	-0.18	93	-0.18	0.245	< 0.1
hsa-miR-2054	144-150	7mer-1A	-0.23	97	-0.23	0	N/A
hsa-miR-4289	147-153	7mer-1A	-0.25	98	-0.25	0	N/A
hsa-miR-935	167-173	7mer-1A	-0.25	96	-0.25	0.017	N/A
hsa-miR-30d-3p	169-175	7mer-m8	-0.33	98	-0.29	0.155	N/A
hsa-miR-30e-3p	169-175	7mer-m8	-0.33	98	-0.29	0.155	N/A
hsa-miR-30a-3p	169-175	7mer-m8	-0.33	98	-0.29	0.155	N/A
hsa-miR-4789-3p	181-187	7mer-m8	-0.2	96	-0.02	0	N/A
hsa-miR-642a-3p	182-189	8mer	-0.57	99	-0.05	0	N/A
hsa-miR-642b-3p	182-189	8mer	-0.57	99	-0.05	0	N/A
hsa-miR-3609	187-193	7mer-m8	-0.18	96	-0.02	0	N/A
hsa-miR-548ah-5p	187-193	7mer-m8	-0.18	96	-0.02	0	N/A
hsa-miR-548t-5p	188-194	7mer-m8	-0.16	97	-0.02	0	N/A
hsa-miR-548az-5p	188-194	7mer-m8	-0.16	97	-0.02	0	N/A
hsa-miR-4310	197-203	7mer-1A	-0.14	94	-0.02	0	N/A
hsa-miR-7157-5p	197-203	7mer-1A	-0.19	93	-0.02	0	N/A
hsa-miR-4291	198-204	7mer-1A	-0.21	92	-0.02	0.609	N/A
hsa-miR-1-5p	204-210	7mer-m8	-0.21	92	-0.02	0	< 0.1
hsa-miR-6501-3p	209-216	8mer	-0.55	99	-0.05	0	N/A
hsa-miR-5000-5p	213-219	7mer-m8	-0.28	97	-0.03	0	N/A
hsa-miR-548at-5p	216-222	7mer-1A	-0.12	93	-0.01	0	N/A
hsa-miR-561-3p	216-222	7mer-1A	-0.07	89	-0.01	0	N/A
hsa-miR-4744	218-224	7mer-1A	-0.15	91	-0.02	0	N/A
hsa-miR-4509	218-224	7mer-1A	-0.16	91	-0.02	0	N/A
hsa-miR-520f-5p	219-225	7mer-m8	-0.2	94	-0.02	0	N/A
hsa-miR-5684	221-227	7mer-1A	-0.31	98	-0.03	0	N/A
hsa-miR-337-3p	226-233	8mer	-0.49	99	-0.05	0.155	N/A
hsa-miR-384	228-234	7mer-1A	-0.24	96	-0.02	3.518	N/A
hsa-miR-3685	228-234	7mer-1A	-0.13	90	-0.01	0	N/A
hsa-miR-4775	232-238	7mer-1A	-0.01	30	0	0	N/A
hsa-miR-633	238-244	7mer-m8	-0.24	95	-0.03	0.145	N/A
hsa-miR-576-5p	241-247	7mer-m8	-0.19	98	-0.02	0.145	N/A
hsa-miR-10a-3p	245-251	7mer-1A	-0.2	99	-0.02	0	N/A
hsa-miR-302b-5p	249-255	7mer-1A	-0.11	95	-0.01	0	N/A
hsa-miR-302d-5p	249-255	7mer-1A	-0.08	93	-0.01	0	N/A
hsa-miR-6715b-3p	274-280	7mer-1A	-0.03	72	0	0	N/A
hsa-miR-607	275-281	7mer-1A	-0.01	40	0	0	N/A
hsa-miR-1305	276-282	7mer-1A	-0.01	49	0	0	N/A
hsa-miR-489-5p	282-288	7mer-m8	-0.46	92	-0.05	0.145	N/A
hsa-miR-6507-3p	286-292	7mer-1A	-0.14	90	-0.02	0	N/A
hsa-miR-646	293-299	7mer-m8	-0.37	98	-0.04	0.017	N/A
hsa-miR-4422	296-302	7mer-1A	-0.14	95	-0.02	0	N/A
hsa-miR-6835-3p	296-302	7mer-1A	-0.08	88	-0.01	2.419	N/A
hsa-miR-4694-3p	313-319	7mer-m8	-0.2	96	-0.02	0	N/A
hsa-miR-4698	315-321	7mer-m8	-0.11	95	-0.01	0	N/A
hsa-miR-4731-3p	319-325	7mer-1A	-0.13	93	-0.01	0	N/A
hsa-miR-4801	319-325	7mer-1A	-0.14	92	-0.01	0	N/A
hsa-miR-4789-5p	321-327	7mer-m8	-0.16	97	-0.02	0	N/A
hsa-miR-1284	322-329	8mer	-0.4	98	-0.04	0.017	N/A
hsa-miR-4796-5p	324-330	7mer-m8	-0.19	84	-0.02	0	N/A
hsa-miR-132-3p	328-334	7mer-m8	-0.24	96	-0.02	0	< 0.1
hsa-miR-212-3p	328-334	7mer-m8	-0.25	96	-0.03	0	< 0.1
hsa-miR-4709-5p	329-335	7mer-m8	-0.14	90	-0.01	0	N/A
hsa-miR-4670-3p	337-344	8mer	-0.29	98	-0.03	0	N/A
hsa-miR-3606-5p	341-347	7mer-m8	-0.19	85	-0.02	0	N/A
hsa-miR-6080	343-349	7mer-1A	-0.2	88	-0.02	0	N/A
hsa-miR-6502-5p	345-352	8mer	-0.67	99	-0.06	0	N/A
hsa-miR-1301-5p	345-352	8mer	-0.67	99	-0.06	0	N/A
hsa-miR-675-3p	350-356	7mer-m8	-0.34	97	-0.03	0.145	N/A
hsa-miR-3924	352-359	8mer	-0.3	98	-0.03	0	N/A
hsa-miR-584-3p	365-371	7mer-m8	-0.35	97	-0.03	0	N/A
hsa-miR-3180-5p	369-375	7mer-1A	-0.25	97	-0.03	0	N/A
hsa-miR-568	376-383	8mer	-0.41	99	-0.04	0.017	N/A
hsa-miR-3149	378-384	7mer-1A	-0.16	95	-0.02	0.017	N/A
hsa-miR-5003-3p	382-388	7mer-1A	-0.01	46	0	0	N/A
hsa-miR-4699-3p	385-391	7mer-m8	-0.18	96	-0.02	0	N/A
hsa-miR-6734-3p	393-400	8mer	-0.65	99	-0.06	0	N/A
hsa-miR-3667-3p	394-400	7mer-1A	-0.17	89	-0.02	0	N/A
hsa-miR-362-5p	396-402	7mer-1A	-0.17	91	-0.02	0.724	N/A
hsa-miR-500b-5p	396-402	7mer-1A	-0.15	88	-0.02	0.724	N/A
hsa-miR-501-5p	396-402	7mer-1A	-0.13	85	-0.01	0.145	N/A
hsa-miR-3135b	403-410	8mer	-0.48	99	-0.05	0	N/A
hsa-miR-1287-5p	404-410	7mer-1A	-0.17	91	-0.02	0	N/A
hsa-miR-1245b-3p	409-415	7mer-1A	-0.15	88	-0.02	0	N/A
hsa-miR-6733-3p	414-420	7mer-m8	-0.32	97	-0.03	0	N/A
hsa-miR-199a-5p	415-421	7mer-m8	-0.3	94	-0.03	0.452	< 0.1
hsa-miR-199b-5p	415-421	7mer-m8	-0.29	94	-0.03	0.452	< 0.1
hsa-miR-1202	418-424	7mer-1A	-0.18	93	-0.02	0	N/A
hsa-miR-5006-5p	418-424	7mer-1A	-0.24	92	-0.03	0	N/A
hsa-miR-3972	418-424	7mer-1A	-0.2	91	-0.02	0	N/A
hsa-miR-4776-3p	419-425	7mer-1A	-0.19	90	-0.02	0	N/A
hsa-miR-587	426-432	7mer-1A	-0.16	92	-0.02	0.017	N/A
hsa-miR-888-5p	435-441	7mer-m8	-0.16	91	-0.02	0.145	N/A
hsa-miR-575	449-455	7mer-m8	-0.23	98	-0.02	0.017	N/A
hsa-miR-4676-5p	449-455	7mer-m8	-0.26	98	-0.03	0.017	N/A
hsa-miR-421	454-461	8mer	-0.4	99	-0.04	0.042	N/A
hsa-miR-4709-5p	454-460	7mer-1A	-0.12	88	-0.01	0	N/A
hsa-miR-7159-5p	455-461	7mer-1A	-0.13	87	-0.01	0	N/A
hsa-miR-505-3p.2	455-461	7mer-1A	-0.01	46	0	1.481	N/A
hsa-miR-676-5p	456-462	7mer-m8	-0.25	97	-0.03	0	N/A
hsa-miR-216b-3p	460-466	7mer-m8	-0.2	94	-0.02	0	N/A
hsa-miR-603	461-467	7mer-m8	-0.19	97	-0.02	0.145	N/A
hsa-miR-8064	464-470	7mer-1A	-0.28	96	-0.03	0	N/A
hsa-miR-548av-3p	468-474	7mer-m8	-0.33	99	-0.03	0	N/A
hsa-miR-548az-3p	469-475	7mer-m8	-0.18	98	-0.02	0.017	N/A
hsa-miR-548e-3p	469-475	7mer-m8	-0.16	97	-0.02	0.017	N/A
hsa-miR-548a-3p	469-475	7mer-m8	-0.15	97	-0.02	0.017	N/A
hsa-miR-548f-3p	469-475	7mer-m8	-0.16	97	-0.02	0.017	N/A
hsa-miR-548ar-3p	469-475	7mer-m8	-0.14	96	-0.01	0.017	N/A
hsa-miR-548j-3p	470-477	8mer	-0.17	99	-0.02	0.145	N/A
hsa-miR-548aq-3p	470-477	8mer	-0.17	98	-0.02	0.145	N/A
hsa-miR-548am-3p	470-477	8mer	-0.17	98	-0.02	0.145	N/A
hsa-miR-548ah-3p	470-477	8mer	-0.17	98	-0.02	0.145	N/A
hsa-miR-548x-3p	470-477	8mer	-0.14	98	-0.02	0.145	N/A
hsa-miR-548ae-3p	470-477	8mer	-0.17	98	-0.02	0.145	N/A
hsa-miR-548aj-3p	470-477	8mer	-0.14	98	-0.02	0.145	N/A
hsa-miR-548z	471-477	7mer-1A	-0.04	91	0	0.145	N/A
hsa-miR-548bb-3p	471-477	7mer-1A	-0.04	91	0	0.145	N/A
hsa-miR-548h-3p	471-477	7mer-1A	-0.04	91	0	0.145	N/A
hsa-miR-548d-3p	471-477	7mer-1A	-0.03	87	0	0.145	N/A
hsa-miR-548ac	471-477	7mer-1A	-0.03	86	0	0.145	N/A
hsa-miR-2053	475-481	7mer-1A	-0.1	95	-0.01	0	N/A
hsa-miR-548t-3p	482-488	7mer-m8	-0.22	97	-0.02	0.499	N/A
hsa-miR-548ap-3p	482-488	7mer-m8	-0.22	97	-0.02	0.499	N/A
hsa-miR-548aa	482-488	7mer-m8	-0.22	97	-0.02	0.499	N/A
hsa-miR-548d-3p	483-490	8mer	-0.36	99	-0.04	0.499	N/A
hsa-miR-548bb-3p	483-490	8mer	-0.37	99	-0.04	0.499	N/A
hsa-miR-548h-3p	483-490	8mer	-0.36	99	-0.04	0.499	N/A
hsa-miR-548ac	483-490	8mer	-0.36	99	-0.04	0.499	N/A
hsa-miR-548z	483-490	8mer	-0.36	99	-0.04	0.499	N/A
hsa-miR-548am-3p	484-490	7mer-1A	-0.06	94	-0.01	0	N/A
hsa-miR-548ah-3p	484-490	7mer-1A	-0.06	94	-0.01	0	N/A
hsa-miR-548aq-3p	484-490	7mer-1A	-0.05	92	-0.01	0	N/A
hsa-miR-548ae-3p	484-490	7mer-1A	-0.05	92	-0.01	0	N/A
hsa-miR-548j-3p	484-490	7mer-1A	-0.04	91	0	0	N/A
hsa-miR-548aj-3p	484-490	7mer-1A	-0.03	84	0	0	N/A
hsa-miR-548x-3p	484-490	7mer-1A	-0.03	84	0	0	N/A
hsa-miR-4480	490-497	8mer	-0.68	99	-0.06	0	N/A
hsa-miR-4708-5p	495-501	7mer-m8	-0.28	97	-0.01	0	N/A
hsa-miR-4311	498-504	7mer-m8	-0.07	91	0	0	N/A
hsa-miR-3065-5p	502-508	7mer-m8	-0.09	78	0	0	N/A
hsa-miR-3529-3p	503-509	7mer-m8	-0.1	81	0	0	N/A
hsa-miR-5003-5p	504-511	8mer	-0.42	99	-0.01	0	N/A
hsa-miR-891b	525-531	7mer-m8	-0.23	92	-0.01	0.017	N/A
hsa-miR-330-3p	529-535	7mer-m8	-0.09	87	0	0.125	N/A
hsa-miR-5571-3p	538-544	7mer-m8	-0.17	92	-0.01	0	N/A
hsa-miR-1305	550-556	7mer-m8	-0.15	97	-0.01	0	N/A
hsa-miR-10b-3p	555-561	7mer-1A	-0.06	75	0	0	N/A
hsa-miR-4330	556-562	7mer-m8	-0.24	97	-0.01	0	N/A
hsa-miR-585-5p	570-576	7mer-1A	-0.22	87	-0.01	0	N/A
hsa-miR-5682	570-576	7mer-1A	-0.08	75	0	0.017	N/A
hsa-miR-7153-3p	577-583	7mer-m8	-0.23	95	-0.01	0	N/A
hsa-miR-767-5p	579-585	7mer-m8	-0.27	96	-0.01	0.017	N/A
hsa-miR-29a-3p	580-587	8mer	-0.43	97	-0.01	0.645	< 0.1
hsa-miR-29b-3p	580-587	8mer	-0.43	97	-0.01	0.645	< 0.1
hsa-miR-29c-3p	580-587	8mer	-0.43	97	-0.01	0.645	< 0.1
hsa-miR-5682	581-587	7mer-m8	-0.22	92	-0.01	0.017	N/A
hsa-miR-6871-3p	581-587	7mer-1A	-0.17	85	-0.01	0	N/A
hsa-miR-4661-5p	584-590	7mer-1A	-0.18	79	-0.01	0	N/A
hsa-miR-3156-5p	597-603	7mer-m8	-0.07	74	0	0	N/A
hsa-miR-514b-5p	601-608	8mer	-0.32	99	-0.01	0.145	N/A
hsa-miR-513c-5p	601-608	8mer	-0.34	99	-0.01	0.145	N/A
hsa-miR-5571-5p	604-610	7mer-m8	-0.12	94	0	0	N/A
hsa-miR-4291	615-621	7mer-m8	-0.11	77	0	0	N/A
hsa-miR-922	615-621	7mer-1A	-0.05	77	0	0.155	N/A
hsa-miR-761	615-621	7mer-1A	-0.03	70	0	0.155	N/A
hsa-miR-214-3p	615-621	7mer-1A	-0.06	69	0	0.155	N/A
hsa-miR-3619-5p	615-621	7mer-1A	-0.03	60	0	0.155	N/A
hsa-miR-512-5p	617-623	7mer-m8	-0.15	88	-0.01	0.145	N/A
hsa-miR-4432	620-626	7mer-m8	-0.11	87	0	0	N/A
hsa-miR-767-5p	626-632	7mer-1A	-0.17	88	-0.01	0.155	N/A
hsa-miR-3130-3p	627-633	7mer-m8	-0.26	97	-0.01	0	N/A
hsa-miR-3620-3p	631-637	7mer-m8	-0.25	95	-0.01	0	N/A
hsa-miR-3130-3p	634-640	7mer-m8	-0.2	95	-0.01	0	N/A
hsa-miR-4668-5p	658-669	non-canonical	N/A	N/A	N/A	0	N/A
hsa-miR-4668-5p	658-669	non-canonical	N/A	N/A	N/A	0	N/A
hsa-miR-3613-3p	667-674	8mer	-0.18	97	-0.01	0	N/A
hsa-miR-371b-5p	669-676	8mer	-0.26	99	-0.01	0.017	N/A
hsa-miR-616-5p	669-676	8mer	-0.29	99	-0.01	0.017	N/A
hsa-miR-373-5p	669-676	8mer	-0.26	99	-0.01	0.017	N/A
hsa-miR-372-5p	670-676	7mer-1A	-0.09	93	0	0	N/A
hsa-miR-371a-5p	670-676	7mer-1A	-0.03	87	0	0.352	N/A
hsa-miR-1285-5p	672-678	7mer-1A	-0.04	84	0	0	N/A
hsa-miR-542-3p	683-689	7mer-m8	-0.17	88	-0.01	0.254	N/A
hsa-miR-6736-5p	686-692	7mer-m8	-0.16	85	-0.01	0.155	N/A
hsa-miR-1262	686-692	7mer-m8	-0.14	81	0	0.155	N/A
hsa-miR-4701-3p	686-692	7mer-m8	-0.1	73	0	0.155	N/A
hsa-miR-6776-5p	687-693	7mer-m8	-0.18	89	-0.01	0	N/A
hsa-miR-6742-3p	688-694	7mer-m8	-0.13	89	0	0	N/A
hsa-miR-661	689-695	7mer-m8	-0.22	92	-0.01	0.145	N/A
hsa-miR-6849-3p	692-699	8mer	-0.28	97	-0.01	0	N/A
hsa-miR-6720-5p	693-699	7mer-m8	-0.21	92	-0.01	0	N/A
hsa-miR-6512-3p	693-699	7mer-m8	-0.19	90	-0.01	0	N/A
hsa-miR-766-3p	694-700	7mer-m8	-0.18	92	-0.01	0.017	N/A
hsa-miR-508-5p	695-701	7mer-m8	-0.07	78	0	0	N/A
hsa-miR-7703	698-704	7mer-m8	-0.13	87	0	0	N/A
hsa-miR-4793-3p	699-705	7mer-m8	-0.09	82	0	0	N/A
hsa-miR-1273g-3p	702-708	7mer-m8	-0.3	97	-0.01	0	N/A
hsa-miR-1255b-2-3p	704-710	7mer-1A	-0.05	58	0	0	N/A
hsa-miR-8068	710-716	7mer-1A	-0.02	37	0	0	N/A
hsa-miR-4716-5p	713-720	8mer	-0.25	96	-0.01	0	N/A
hsa-miR-640	717-723	7mer-m8	-0.14	81	0	0.155	N/A
hsa-miR-8079	719-725	7mer-m8	-0.07	76	0	0.017	N/A
hsa-miR-1245a	719-725	7mer-m8	-0.06	72	0	0.017	N/A
hsa-miR-6499-3p	722-728	7mer-1A	-0.07	80	0	0	N/A
hsa-miR-17-3p	723-729	7mer-m8	-0.02	48	0	0.155	N/A
hsa-miR-485-5p	727-733	7mer-m8	-0.08	55	0	0.349	N/A
hsa-miR-6884-5p	727-733	7mer-m8	-0.05	44	0	0.349	N/A
hsa-miR-6866-5p	729-735	7mer-m8	-0.16	80	-0.01	0	N/A
hsa-miR-4451	731-737	7mer-m8	-0.14	68	0	0	N/A
hsa-miR-3927-3p	732-738	7mer-m8	-0.09	63	0	0	N/A
hsa-miR-6831-5p	732-738	7mer-m8	-0.08	59	0	0	N/A
hsa-let-7d-5p	733-739	7mer-m8	-0.17	67	-0.01	0	< 0.1
hsa-let-7b-5p	733-739	7mer-m8	-0.16	67	-0.01	0	< 0.1
hsa-let-7i-5p	733-739	7mer-m8	-0.16	67	-0.01	0	< 0.1
hsa-let-7a-5p	733-739	7mer-m8	-0.15	65	0	0	< 0.1
hsa-let-7g-5p	733-739	7mer-m8	-0.15	65	0	0	< 0.1
hsa-let-7c-5p	733-739	7mer-m8	-0.15	65	0	0	< 0.1
hsa-let-7f-5p	733-739	7mer-m8	-0.15	65	0	0	< 0.1
hsa-miR-98-5p	733-739	7mer-m8	-0.15	65	0	0	< 0.1
hsa-let-7e-5p	733-739	7mer-m8	-0.15	65	0	0	< 0.1
hsa-miR-4500	733-739	7mer-m8	-0.14	63	0	0	< 0.1
hsa-miR-4458	733-739	7mer-m8	-0.13	58	0	0	< 0.1
hsa-miR-6799-5p	735-741	7mer-m8	-0.08	85	0	0	N/A
hsa-miR-1247-3p	738-744	7mer-m8	-0.27	90	-0.01	0	N/A
hsa-miR-3940-3p	740-746	7mer-m8	-0.38	95	-0.01	0	N/A
hsa-miR-6894-5p	753-759	7mer-m8	-0.18	90	-0.01	0	N/A
hsa-miR-4459	755-761	7mer-m8	-0.16	90	-0.01	0	N/A
hsa-miR-4722-5p	756-762	7mer-m8	-0.09	74	0	0	N/A
hsa-miR-6893-5p	758-764	7mer-m8	-0.16	89	-0.01	0.155	N/A
hsa-miR-940	758-764	7mer-m8	-0.15	88	-0.01	0.155	N/A
hsa-miR-6808-5p	758-764	7mer-m8	-0.15	87	0	0.155	N/A
hsa-miR-1827	759-766	8mer	-0.21	89	-0.01	0.017	N/A
hsa-miR-4649-3p	761-767	7mer-m8	-0.16	89	-0.01	0	N/A
hsa-miR-7160-5p	762-768	7mer-m8	-0.1	73	0	0	N/A
hsa-miR-4656	764-770	7mer-m8	-0.27	96	-0.01	0	N/A
hsa-miR-185-3p	765-771	7mer-m8	-0.24	82	-0.01	0	N/A
hsa-miR-6085	766-773	8mer	-0.45	99	-0.01	0	N/A
hsa-miR-6813-5p	766-773	8mer	-0.43	98	-0.01	0	N/A
hsa-miR-6789-5p	767-774	8mer	-0.46	98	-0.01	0	N/A
hsa-miR-4688	767-773	7mer-1A	-0.27	92	-0.01	0	N/A
hsa-miR-6743-5p	767-773	7mer-1A	-0.25	91	-0.01	0	N/A
hsa-miR-6824-5p	768-774	7mer-1A	-0.19	78	-0.01	0	N/A
hsa-miR-4278	768-774	7mer-1A	-0.18	68	-0.01	0	N/A
hsa-miR-374c-3p	771-777	7mer-1A	-0.02	43	0	0	N/A
hsa-miR-4449	779-785	7mer-m8	-0.35	89	-0.01	0	N/A
hsa-miR-5588-3p	781-787	7mer-1A	-0.14	79	0	0	N/A
hsa-miR-2114-5p	781-787	7mer-1A	-0.08	72	0	0	N/A
hsa-miR-20b-3p	784-790	7mer-m8	-0.02	30	0	0	N/A
hsa-miR-891a-3p	795-801	7mer-m8	-0.28	95	-0.01	0	N/A
hsa-miR-3622b-5p	801-807	7mer-m8	-0.27	94	-0.01	0	N/A
hsa-miR-4253	802-809	8mer	-0.46	98	-0.01	0	N/A
hsa-miR-6862-5p	802-809	8mer	-0.46	97	-0.01	0	N/A
hsa-miR-3945	803-809	7mer-1A	-0.2	83	-0.01	0	N/A
hsa-miR-3187-5p	804-810	7mer-m8	-0.33	98	-0.01	0.017	N/A
hsa-miR-612	804-810	7mer-m8	-0.21	97	-0.01	0.017	N/A
hsa-miR-1285-3p	804-810	7mer-m8	-0.3	97	-0.01	0.017	N/A
hsa-miR-6860	804-810	7mer-m8	-0.3	97	-0.01	0.017	N/A
hsa-miR-5189-5p	804-810	7mer-m8	-0.29	97	-0.01	0.017	N/A
hsa-miR-582-3p	807-813	7mer-1A	-0.09	78	0	0	N/A
hsa-miR-524-5p	817-823	7mer-1A	-0.1	94	0	0	N/A
hsa-miR-520d-5p	817-823	7mer-1A	-0.08	92	0	0	N/A
hsa-miR-520f-5p	829-836	8mer	-0.32	98	-0.01	0	N/A
hsa-miR-6818-3p	832-838	7mer-m8	-0.18	91	-0.01	0	N/A
hsa-miR-593-3p	832-838	7mer-1A	-0.14	82	0	0.155	N/A
hsa-miR-6895-3p	832-838	7mer-1A	-0.08	77	0	0	N/A
hsa-miR-4421	834-840	7mer-m8	-0.23	92	-0.01	0	N/A
hsa-miR-5699-3p	834-840	7mer-m8	-0.19	89	-0.01	0	N/A
hsa-miR-339-5p	835-841	7mer-m8	-0.31	95	-0.01	0.254	N/A
hsa-miR-10b-5p	836-842	7mer-m8	-0.25	96	-0.01	0.254	< 0.1
hsa-miR-10a-5p	836-842	7mer-m8	-0.25	96	-0.01	0.254	< 0.1
hsa-miR-6732-3p	837-843	7mer-m8	-0.31	97	-0.01	0	N/A
hsa-miR-548as-3p	839-845	7mer-m8	-0.12	90	0	0	N/A
hsa-miR-4470	843-849	7mer-1A	-0.01	34	0	0	N/A
hsa-miR-942-3p	846-852	7mer-m8	-0.26	95	-0.01	0	N/A
hsa-miR-196a-3p	850-856	7mer-m8	-0.18	80	-0.01	0	N/A
hsa-miR-3187-5p	853-859	7mer-m8	-0.17	89	-0.01	0.017	N/A
hsa-miR-5189-5p	853-859	7mer-m8	-0.16	88	-0.01	0.017	N/A
hsa-miR-6860	853-859	7mer-m8	-0.15	84	0	0.017	N/A
hsa-miR-1285-3p	853-859	7mer-m8	-0.14	83	0	0.017	N/A
hsa-miR-612	853-859	7mer-m8	-0.08	82	0	0.017	N/A
hsa-miR-939-3p	854-860	7mer-m8	-0.22	93	-0.01	0	N/A
hsa-miR-661	855-861	7mer-m8	-0.26	95	-0.01	0.155	N/A
hsa-miR-6849-3p	858-864	7mer-m8	-0.1	80	0	0	N/A
hsa-miR-4786-5p	862-869	8mer	-0.24	94	-0.01	0	N/A
hsa-miR-769-5p	863-869	7mer-1A	-0.13	85	0	0	N/A
hsa-miR-3672	864-870	7mer-1A	-0.08	76	0	0	N/A
hsa-miR-6864-3p	864-870	7mer-1A	-0.01	33	0	0	N/A
hsa-miR-335-5p	872-878	7mer-1A	-0.02	59	0	0.042	N/A
hsa-miR-3670	876-883	8mer	-0.39	97	-0.01	0.145	N/A
hsa-miR-4784	894-901	8mer	-0.34	98	-0.01	0	N/A
hsa-miR-3150b-3p	894-901	8mer	-0.34	98	-0.01	0	N/A
hsa-miR-4689	895-901	7mer-m8	-0.24	94	-0.01	0	N/A
hsa-miR-6858-5p	895-901	7mer-m8	-0.17	93	-0.01	0	N/A
hsa-miR-7160-5p	897-903	7mer-m8	-0.21	93	-0.01	0	N/A
hsa-miR-665	897-908	non-canonical	N/A	N/A	N/A	0	N/A
hsa-miR-665	897-908	non-canonical	N/A	N/A	N/A	0	N/A
hsa-miR-4478	899-905	7mer-m8	-0.08	92	0	0	N/A
hsa-miR-4419b	899-905	7mer-m8	-0.08	92	0	0	N/A
hsa-miR-3929	899-905	7mer-m8	-0.07	91	0	0	N/A
hsa-miR-485-5p	900-906	7mer-m8	-0.17	83	-0.01	0.349	N/A
hsa-miR-6884-5p	900-906	7mer-m8	-0.15	79	-0.01	0.349	N/A
hsa-miR-6799-5p	903-909	7mer-1A	-0.09	86	0	0	N/A
hsa-miR-6883-5p	903-909	7mer-1A	-0.17	83	-0.01	0	N/A
hsa-miR-7106-5p	903-909	7mer-1A	-0.13	83	0	0	N/A
hsa-miR-6780a-5p	903-909	7mer-m8	-0.14	75	0	0.145	N/A
hsa-miR-3689b-3p	903-909	7mer-m8	-0.12	73	0	0.145	N/A
hsa-miR-3689a-3p	903-909	7mer-m8	-0.12	73	0	0.145	N/A
hsa-miR-3689c	903-909	7mer-m8	-0.12	73	0	0.145	N/A
hsa-miR-6785-5p	903-909	7mer-1A	-0.1	72	0	0	N/A
hsa-miR-1273h-5p	903-909	7mer-m8	-0.14	72	0	0.145	N/A
hsa-miR-4728-5p	903-909	7mer-1A	-0.12	71	0	0	N/A
hsa-miR-6779-5p	903-909	7mer-m8	-0.12	70	0	0.145	N/A
hsa-miR-30b-3p	903-909	7mer-m8	-0.11	70	0	0.145	N/A
hsa-miR-149-3p	903-909	7mer-1A	-0.12	70	0	0	N/A
hsa-miR-3192-5p	904-910	7mer-m8	-0.09	80	0	0.017	N/A
hsa-miR-6791-5p	906-912	7mer-m8	-0.21	89	-0.01	0	N/A
hsa-miR-4292	906-912	7mer-m8	-0.2	88	-0.01	0	N/A
hsa-miR-504-5p.1	907-913	7mer-m8	-0.07	77	0	0.042	N/A
hsa-miR-3620-3p	908-914	7mer-m8	-0.13	82	0	0	N/A
hsa-miR-6871-3p	910-916	7mer-m8	-0.16	85	-0.01	0	N/A
hsa-miR-3065-3p	911-917	7mer-m8	-0.04	69	0	0	N/A
hsa-miR-7977	914-920	7mer-m8	-0.16	90	-0.01	0	N/A
hsa-miR-4284	929-936	8mer	-0.19	95	-0.01	0	N/A
hsa-miR-24-3p	930-936	7mer-1A	-0.02	54	0	1.048	< 0.1
hsa-miR-518e-3p	939-945	7mer-1A	-0.25	78	-0.01	0	N/A
hsa-miR-7153-3p	947-953	7mer-m8	-0.09	79	0	0	N/A
hsa-miR-767-5p	949-956	8mer	-0.32	97	-0.01	0.155	N/A
hsa-miR-3130-3p	951-957	7mer-m8	-0.16	93	-0.01	0	N/A
hsa-miR-570-3p	958-964	7mer-1A	-0.02	24	0	0	N/A
hsa-miR-510-3p	960-966	7mer-1A	-0.01	43	0	0	N/A
hsa-miR-3922-3p	966-972	7mer-m8	-0.31	97	-0.01	0	N/A
hsa-miR-3176	966-972	7mer-m8	-0.29	97	-0.01	0	N/A
hsa-miR-8073	968-974	7mer-1A	-0.23	95	-0.01	0.145	N/A
hsa-miR-221-5p	968-974	7mer-1A	-0.22	94	-0.01	0.145	N/A
hsa-miR-1343-3p	969-975	7mer-1A	-0.21	91	-0.01	0	N/A
hsa-miR-6783-3p	969-975	7mer-1A	-0.18	89	-0.01	0	N/A
hsa-miR-4282	986-992	7mer-1A	-0.01	49	0	0	N/A
hsa-miR-302a-5p	989-995	7mer-1A	-0.06	91	0	0	N/A
hsa-miR-2355-5p	996-1002	7mer-1A	-0.22	93	-0.01	0	N/A
hsa-miR-3938	998-1004	7mer-1A	-0.16	84	-0.01	0	N/A
hsa-miR-6074	1000-1006	7mer-1A	-0.01	33	0	0	N/A
hsa-miR-5582-3p	1009-1015	7mer-m8	-0.02	65	0	0	N/A
hsa-miR-570-3p	1011-1017	7mer-1A	-0.08	75	0	0	N/A
hsa-miR-4501	1015-1021	7mer-1A	-0.09	82	0	0	N/A
hsa-miR-1228-3p	1021-1027	7mer-m8	-0.19	94	-0.01	0	N/A
hsa-miR-329-3p	1022-1028	7mer-m8	-0.23	97	-0.01	1.447	N/A
hsa-miR-362-3p	1022-1028	7mer-m8	-0.22	97	-0.01	1.447	N/A
hsa-miR-8485	1024-1031	8mer	-0.18	89	-0.01	0	N/A
hsa-miR-3941	1025-1032	8mer	-0.29	98	-0.01	0	N/A
hsa-miR-603	1025-1031	7mer-1A	-0.07	86	0	0.145	N/A
hsa-miR-362-3p	1025-1031	7mer-1A	-0.06	84	0	1.943	N/A
hsa-miR-329-3p	1025-1031	7mer-1A	-0.06	84	0	1.943	N/A
hsa-miR-466	1026-1032	7mer-1A	-0.05	71	0	0	N/A
hsa-miR-4672	1026-1032	7mer-1A	-0.01	32	0	0	N/A
hsa-miR-1272	1040-1046	7mer-1A	-0.12	91	0	0.017	N/A
hsa-miR-1322	1040-1046	7mer-1A	-0.09	86	0	0.017	N/A
hsa-miR-7159-3p	1043-1050	8mer	-0.27	98	-0.01	0	N/A
hsa-miR-4482-3p	1044-1050	7mer-1A	-0.01	29	0	0	N/A
hsa-miR-670-3p	1053-1059	7mer-m8	-0.23	95	-0.01	1.991	N/A
hsa-miR-4452	1057-1063	7mer-m8	-0.13	92	0	0	N/A
hsa-miR-4680-3p	1058-1064	7mer-m8	-0.14	93	0	0	N/A
hsa-miR-4420	1061-1067	7mer-m8	-0.2	97	-0.01	0	N/A
hsa-miR-181b-2-3p	1061-1067	7mer-m8	-0.26	97	-0.01	0	N/A
hsa-miR-181b-3p	1061-1067	7mer-m8	-0.26	97	-0.01	0	N/A
hsa-miR-668-3p	1063-1069	7mer-1A	-0.08	75	0	0.782	N/A
hsa-miR-513b-3p	1065-1072	8mer	-0.3	98	-0.01	0	N/A
hsa-miR-4668-3p	1078-1084	7mer-m8	-0.12	97	0	0	N/A
hsa-miR-568	1095-1101	7mer-1A	-0.17	91	-0.01	0.155	N/A
hsa-miR-30e-5p	1107-1114	8mer	-0.3	95	-0.01	1.66	< 0.1
hsa-miR-30d-5p	1107-1114	8mer	-0.28	94	-0.01	1.66	< 0.1
hsa-miR-30a-5p	1107-1114	8mer	-0.28	94	-0.01	1.66	< 0.1
hsa-miR-30b-5p	1107-1114	8mer	-0.29	94	-0.01	1.66	< 0.1
hsa-miR-30c-5p	1107-1114	8mer	-0.29	94	-0.01	1.66	< 0.1
hsa-miR-3607-3p	1109-1115	7mer-m8	-0.09	83	0	0	N/A
hsa-miR-10b-5p	1112-1119	8mer	-0.55	99	-0.02	0.243	< 0.1
hsa-miR-10a-5p	1112-1119	8mer	-0.55	99	-0.02	0.243	< 0.1
hsa-miR-504-5p.1	1113-1119	7mer-1A	-0.16	92	-0.01	0.243	N/A
hsa-miR-103a-2-5p	1122-1128	7mer-1A	-0.21	93	-0.01	0	N/A
hsa-miR-218-5p	1124-1130	7mer-m8	-0.27	94	-0.01	0.504	< 0.1
hsa-miR-636	1124-1130	7mer-1A	-0.17	88	-0.01	0	N/A
hsa-miR-3662	1129-1135	7mer-1A	-0.01	47	0	0	N/A
hsa-miR-6719-3p	1137-1143	7mer-m8	-0.22	94	-0.01	0	N/A
hsa-miR-378a-5p	1139-1146	8mer	-0.5	99	-0.01	0	N/A
hsa-miR-1200	1140-1146	7mer-1A	-0.14	86	0	0	N/A
hsa-miR-584-3p	1143-1150	8mer	-0.45	99	-0.01	0.499	N/A
hsa-miR-4277	1144-1150	7mer-1A	-0.08	84	0	0.499	N/A
hsa-miR-5000-5p	1147-1154	8mer	-0.44	99	-0.01	0	N/A
hsa-miR-374c-3p	1152-1158	7mer-1A	-0.13	83	0	0	N/A
hsa-miR-3671	1157-1164	8mer	-0.17	96	-0.01	0	N/A
hsa-miR-607	1158-1164	7mer-m8	-0.02	69	0	0	N/A
hsa-miR-4760-3p	1161-1167	7mer-1A	-0.05	82	0	0	N/A
hsa-miR-5092	1168-1174	7mer-m8	-0.38	99	-0.01	0	N/A
hsa-miR-8055	1178-1184	7mer-1A	-0.1	91	0	0	N/A
hsa-miR-4282	1183-1189	7mer-m8	-0.02	66	0	0	N/A
hsa-miR-8063	1185-1191	7mer-1A	-0.03	85	0	0	N/A
hsa-miR-4698	1185-1191	7mer-1A	-0.05	84	0	0	N/A
hsa-miR-607	1187-1193	7mer-1A	-0.01	40	0	0	N/A
hsa-miR-302c-5p	1195-1201	7mer-1A	-0.01	35	0	0	N/A
hsa-miR-4272	1205-1211	7mer-m8	-0.18	96	-0.01	0	N/A
hsa-miR-4760-3p	1207-1213	7mer-1A	-0.02	65	0	0	N/A
hsa-miR-26b-5p	1212-1219	8mer	-0.38	97	-0.01	0.6	< 0.1
hsa-miR-4465	1212-1219	8mer	-0.38	97	-0.01	0.6	< 0.1
hsa-miR-1297	1212-1219	8mer	-0.38	97	-0.01	0.6	< 0.1
hsa-miR-26a-5p	1212-1219	8mer	-0.35	96	-0.01	0.6	< 0.1
hsa-miR-5697	1212-1218	7mer-1A	-0.14	90	0	0	N/A
hsa-miR-4452	1217-1223	7mer-m8	-0.2	96	-0.01	0	N/A
hsa-miR-6831-3p	1228-1235	8mer	-0.49	99	-0.01	0	N/A
hsa-miR-5092	1240-1246	7mer-1A	-0.23	95	-0.01	0	N/A
hsa-miR-6772-5p	1249-1256	8mer	-0.51	99	-0.02	0	N/A
hsa-miR-609	1250-1256	7mer-1A	-0.22	88	-0.01	0	N/A
hsa-miR-4455	1250-1256	7mer-1A	-0.19	73	-0.01	0	N/A
hsa-miR-4802-3p	1254-1260	7mer-1A	-0.17	89	-0.01	0	N/A
hsa-miR-942-3p	1254-1260	7mer-1A	-0.1	79	0	0	N/A
hsa-miR-548o-3p	1260-1267	8mer	-0.31	99	-0.01	0.155	N/A
hsa-miR-1323	1260-1267	8mer	-0.31	99	-0.01	0.155	N/A
hsa-miR-10a-3p	1266-1272	7mer-1A	-0.13	97	0	0	N/A
hsa-miR-4799-5p	1268-1274	7mer-m8	-0.07	89	0	0	N/A
hsa-miR-520f-5p	1269-1275	7mer-m8	-0.16	90	-0.01	0	N/A
hsa-miR-603	1274-1281	8mer	-0.38	99	-0.01	0.145	N/A
hsa-miR-3941	1275-1281	7mer-m8	-0.23	95	-0.01	0	N/A
hsa-miR-362-3p	1275-1281	7mer-1A	-0.16	94	-0.01	1.21	N/A
hsa-miR-329-3p	1275-1281	7mer-1A	-0.12	92	0	1.21	N/A
hsa-miR-8485	1275-1281	7mer-1A	-0.16	87	-0.01	0	N/A
hsa-miR-570-3p	1285-1292	8mer	-0.12	84	0	0	N/A
hsa-miR-4490	1294-1301	8mer	-0.34	97	-0.01	0	N/A
hsa-miR-4774-5p	1295-1301	7mer-1A	-0.12	76	0	0	N/A
hsa-miR-4294	1299-1306	8mer	-0.31	95	-0.01	0	N/A
hsa-miR-3198	1300-1306	7mer-m8	-0.22	95	-0.01	0	N/A
hsa-miR-4309	1300-1306	7mer-m8	-0.23	93	-0.01	0	N/A
hsa-miR-1289	1300-1306	7mer-1A	-0.13	74	0	0.017	N/A
hsa-miR-6514-5p	1301-1307	7mer-m8	-0.14	85	0	0	N/A
hsa-miR-4422	1306-1312	7mer-m8	-0.06	86	0	0	N/A
hsa-miR-548e-5p	1307-1314	8mer	-0.2	97	-0.01	0	N/A
hsa-miR-4266	1315-1321	7mer-m8	-0.34	96	-0.01	0	N/A
hsa-miR-4779	1315-1321	7mer-1A	-0.24	93	-0.01	0	N/A
hsa-miR-4695-5p	1315-1321	7mer-1A	-0.18	88	-0.01	0	N/A
hsa-miR-4789-3p	1320-1326	7mer-m8	-0.1	86	0	0	N/A
hsa-miR-642b-3p	1321-1328	8mer	-0.4	98	-0.01	0	N/A
hsa-miR-642a-3p	1321-1328	8mer	-0.4	98	-0.01	0	N/A
hsa-miR-6730-3p	1323-1329	7mer-m8	-0.26	96	-0.01	0	N/A
hsa-miR-3144-3p	1328-1335	8mer	-0.39	98	-0.01	0	N/A
hsa-miR-875-5p	1328-1334	7mer-1A	-0.06	70	0	0	N/A
hsa-miR-3671	1335-1341	7mer-1A	-0.06	78	0	0	N/A
hsa-miR-607	1335-1341	7mer-m8	-0.02	69	0	0	N/A
hsa-miR-877-5p	1342-1348	7mer-1A	-0.17	88	-0.01	0.229	N/A
hsa-miR-6866-5p	1342-1348	7mer-1A	-0.17	82	-0.01	0	N/A
hsa-miR-2116-5p	1346-1353	8mer	-0.13	92	0	0	N/A
hsa-miR-4677-5p	1347-1353	7mer-m8	-0.11	85	0	0	N/A
hsa-miR-22-5p	1347-1353	7mer-1A	-0.1	77	0	0	N/A
hsa-miR-26b-3p	1348-1354	7mer-m8	-0.11	76	0	0	N/A
hsa-miR-1266-3p	1349-1355	7mer-m8	-0.2	91	-0.01	0	N/A
hsa-miR-10a-5p	1351-1357	7mer-m8	-0.25	96	-0.01	0.552	< 0.1
hsa-miR-10b-5p	1351-1357	7mer-m8	-0.25	96	-0.01	0.552	< 0.1
hsa-miR-6732-3p	1352-1358	7mer-m8	-0.27	96	-0.01	0	N/A
hsa-miR-539-5p	1357-1363	7mer-1A	-0.01	46	0	0.597	N/A
hsa-miR-580-3p	1358-1364	7mer-1A	-0.03	61	0	0.017	N/A
hsa-miR-6809-5p	1365-1372	8mer	-0.53	99	-0.02	0	N/A
hsa-miR-31-5p	1366-1372	7mer-1A	-0.18	81	-0.01	1.762	< 0.1
hsa-miR-3688-5p	1367-1373	7mer-m8	-0.2	88	-0.01	0	N/A
hsa-miR-5693	1369-1375	7mer-m8	-0.25	97	-0.01	0	N/A
hsa-miR-4709-5p	1372-1379	8mer	-0.26	97	-0.01	0	N/A
hsa-miR-421	1373-1379	7mer-m8	-0.14	84	0	0.689	N/A
hsa-miR-505-3p.1	1374-1380	7mer-m8	-0.23	84	-0.01	1.038	N/A
hsa-miR-3167	1381-1392	non-canonical	N/A	N/A	N/A	0	N/A
hsa-miR-3167	1381-1392	non-canonical	N/A	N/A	N/A	0	N/A
hsa-miR-3942-3p	1385-1391	7mer-1A	-0.14	93	0	0	N/A
hsa-miR-6830-3p	1388-1395	8mer	-0.31	98	-0.01	0	N/A
hsa-miR-511-5p	1389-1395	7mer-m8	-0.04	80	0	0.017	N/A
hsa-miR-548g-3p	1393-1399	7mer-m8	-0.02	54	0	0	N/A
hsa-miR-497-3p	1399-1405	7mer-1A	-0.03	76	0	0.145	N/A
hsa-miR-6503-5p	1406-1413	8mer	-0.57	99	-0.02	0	N/A
hsa-miR-4527	1406-1413	8mer	-0.54	99	-0.02	0	N/A
hsa-miR-6753-3p	1407-1413	7mer-1A	-0.13	79	0	0	N/A
hsa-miR-7107-3p	1407-1413	7mer-1A	-0.12	77	0	0	N/A
hsa-miR-6728-5p	1412-1418	7mer-m8	-0.25	94	-0.01	0	N/A
hsa-miR-5187-5p	1412-1418	7mer-1A	-0.15	77	-0.01	0	N/A
hsa-miR-518a-3p	1420-1427	8mer	-0.61	99	-0.02	0	N/A
hsa-miR-518c-3p	1420-1427	8mer	-0.68	99	-0.02	0	N/A
hsa-miR-518f-3p	1420-1427	8mer	-0.59	99	-0.02	0	N/A
hsa-miR-518b	1420-1427	8mer	-0.67	99	-0.02	0	N/A
hsa-miR-518d-3p	1420-1427	8mer	-0.7	99	-0.02	0	N/A
hsa-miR-3677-5p	1455-1461	7mer-1A	-0.21	91	-0.01	0	N/A
hsa-miR-6073	1457-1463	7mer-1A	-0.14	79	0	0	N/A
hsa-miR-142-3p.1	1457-1463	7mer-1A	-0.06	49	0	0.645	< 0.1
hsa-miR-20b-3p	1458-1465	8mer	-0.33	98	-0.01	0	N/A
hsa-miR-3137	1459-1465	7mer-1A	-0.16	87	-0.01	0	N/A
hsa-miR-1231	1462-1468	7mer-1A	-0.17	93	-0.01	0	N/A
hsa-miR-632	1462-1468	7mer-1A	-0.11	88	0	0.017	N/A
hsa-miR-4288	1462-1468	7mer-1A	-0.13	84	0	0.017	N/A
hsa-miR-3140-3p	1468-1474	7mer-1A	-0.1	82	0	0	N/A
hsa-miR-302c-3p.2	1470-1476	7mer-m8	-0.26	94	-0.01	0.379	< 0.1
hsa-miR-520f-3p	1470-1476	7mer-m8	-0.26	94	-0.01	0.379	< 0.1
hsa-miR-6733-5p	1477-1483	7mer-m8	-0.23	95	-0.01	0	N/A
hsa-miR-3153	1477-1483	7mer-m8	-0.16	95	-0.01	0	N/A
hsa-miR-6739-5p	1477-1483	7mer-m8	-0.2	93	-0.01	0	N/A
hsa-miR-5584-5p	1478-1484	7mer-m8	-0.1	80	0	0	N/A
hsa-miR-1249-5p	1480-1487	8mer	-0.53	99	-0.02	0.145	N/A
hsa-miR-6797-5p	1480-1487	8mer	-0.55	99	-0.02	0.145	N/A
hsa-miR-6515-5p	1481-1488	8mer	-0.56	99	-0.02	0	N/A
hsa-miR-4443	1482-1488	7mer-1A	-0.14	81	0	0	N/A
hsa-miR-6716-5p	1488-1494	7mer-1A	-0.19	85	-0.01	0	N/A
hsa-miR-4654	1490-1496	7mer-1A	-0.27	95	-0.01	0	N/A
hsa-miR-4769-5p	1490-1496	7mer-1A	-0.2	95	-0.01	0	N/A
hsa-miR-6778-5p	1490-1496	7mer-1A	-0.28	92	-0.01	0	N/A
hsa-miR-1233-5p	1490-1496	7mer-1A	-0.26	90	-0.01	0	N/A
hsa-miR-4648	1490-1496	7mer-1A	-0.17	88	-0.01	0	N/A
hsa-miR-134-3p	1491-1497	7mer-m8	-0.27	95	-0.01	0.145	N/A
hsa-miR-6811-3p	1493-1499	7mer-m8	-0.25	94	-0.01	0	N/A
hsa-miR-4293	1495-1501	7mer-1A	-0.27	98	-0.01	0	N/A
hsa-miR-596	1495-1501	7mer-1A	-0.17	92	-0.01	0	N/A
hsa-miR-103b	1497-1504	8mer	-0.54	99	-0.02	0	N/A
hsa-miR-942-5p	1503-1509	7mer-1A	-0.1	82	0	0	N/A
hsa-miR-4659a-3p	1504-1510	7mer-m8	-0.07	76	0	0	N/A
hsa-miR-4659b-3p	1504-1510	7mer-m8	-0.07	76	0	0	N/A
hsa-miR-136-5p	1509-1516	8mer	-0.28	96	-0.01	0.225	N/A
hsa-miR-513b-3p	1515-1521	7mer-1A	-0.11	80	0	0	N/A
hsa-miR-5002-5p	1521-1527	7mer-m8	-0.11	86	0	0	N/A
hsa-miR-8065	1554-1560	7mer-m8	-0.31	93	-0.01	0	N/A
hsa-miR-4458	1557-1563	7mer-m8	-0.31	89	-0.01	0.353	< 0.1
hsa-let-7f-5p	1557-1563	7mer-m8	-0.29	88	-0.01	0.353	< 0.1
hsa-let-7g-5p	1557-1563	7mer-m8	-0.29	88	-0.01	0.353	< 0.1
hsa-let-7e-5p	1557-1563	7mer-m8	-0.29	88	-0.01	0.353	< 0.1
hsa-let-7b-5p	1557-1563	7mer-m8	-0.29	88	-0.01	0.353	< 0.1
hsa-let-7i-5p	1557-1563	7mer-m8	-0.29	88	-0.01	0.353	< 0.1
hsa-miR-98-5p	1557-1563	7mer-m8	-0.29	88	-0.01	0.353	< 0.1
hsa-let-7c-5p	1557-1563	7mer-m8	-0.29	88	-0.01	0.353	< 0.1
hsa-let-7a-5p	1557-1563	7mer-m8	-0.29	88	-0.01	0.353	< 0.1
hsa-let-7d-5p	1557-1563	7mer-m8	-0.29	87	-0.01	0.353	< 0.1
hsa-miR-4500	1557-1563	7mer-m8	-0.26	84	-0.01	0.353	< 0.1
hsa-miR-4257	1559-1565	7mer-m8	-0.28	97	-0.01	0	N/A
hsa-miR-421	1563-1569	7mer-m8	-0.19	92	-0.01	0.894	N/A
hsa-miR-4709-5p	1563-1569	7mer-1A	-0.1	85	0	0	N/A
hsa-miR-514b-5p	1566-1572	7mer-1A	-0.15	94	-0.01	0.145	N/A
hsa-miR-513c-5p	1566-1572	7mer-1A	-0.14	93	0	0.145	N/A
hsa-miR-5571-5p	1568-1575	8mer	-0.31	99	-0.01	0	N/A
hsa-miR-518d-5p	1576-1582	7mer-m8	-0.27	96	-0.01	0.155	N/A
hsa-miR-520c-5p	1576-1582	7mer-m8	-0.27	96	-0.01	0.155	N/A
hsa-miR-526a	1576-1582	7mer-m8	-0.27	96	-0.01	0.155	N/A
hsa-miR-518f-5p	1576-1582	7mer-m8	-0.27	96	-0.01	0.155	N/A
hsa-miR-519c-5p	1576-1582	7mer-m8	-0.26	95	-0.01	0.155	N/A
hsa-miR-518e-5p	1576-1582	7mer-m8	-0.26	95	-0.01	0.155	N/A
hsa-miR-522-5p	1576-1582	7mer-m8	-0.26	95	-0.01	0.155	N/A
hsa-miR-519b-5p	1576-1582	7mer-m8	-0.26	95	-0.01	0.155	N/A
hsa-miR-519a-5p	1576-1582	7mer-m8	-0.26	95	-0.01	0.155	N/A
hsa-miR-523-5p	1576-1582	7mer-m8	-0.26	95	-0.01	0.155	N/A
hsa-miR-520g-5p	1576-1582	7mer-1A	-0.25	93	-0.01	0.017	N/A
hsa-miR-1227-3p	1588-1594	7mer-1A	-0.2	87	-0.01	0.017	N/A
hsa-miR-550b-2-5p	1589-1595	7mer-1A	-0.28	95	-0.01	0	N/A
hsa-miR-2113	1590-1596	7mer-m8	-0.29	98	-0.01	0	N/A
hsa-miR-202-3p	1598-1604	7mer-1A	-0.23	90	-0.01	0.017	N/A
hsa-let-7i-5p	1598-1604	7mer-1A	-0.29	87	-0.01	0.254	< 0.1
hsa-let-7b-5p	1598-1604	7mer-1A	-0.26	85	-0.01	0.254	< 0.1
hsa-let-7g-5p	1598-1604	7mer-1A	-0.26	84	-0.01	0.254	< 0.1
hsa-let-7c-5p	1598-1604	7mer-1A	-0.25	83	-0.01	0.254	< 0.1
hsa-miR-98-5p	1598-1604	7mer-1A	-0.25	83	-0.01	0.254	< 0.1
hsa-let-7d-5p	1598-1604	7mer-1A	-0.26	83	-0.01	0.254	< 0.1
hsa-let-7e-5p	1598-1604	7mer-1A	-0.25	83	-0.01	0.254	< 0.1
hsa-let-7f-5p	1598-1604	7mer-1A	-0.25	83	-0.01	0.254	< 0.1
hsa-let-7a-5p	1598-1604	7mer-1A	-0.25	83	-0.01	0.254	< 0.1
hsa-miR-4458	1598-1604	7mer-1A	-0.25	81	-0.01	0.254	< 0.1
hsa-miR-4500	1598-1604	7mer-1A	-0.21	78	-0.01	0.254	< 0.1
hsa-miR-1304-5p	1600-1606	7mer-1A	-0.19	87	-0.01	0	N/A
hsa-miR-590-3p	1610-1616	7mer-m8	-0.02	59	0	0.017	N/A
hsa-miR-4801	1615-1621	7mer-1A	-0.15	93	0	0	N/A
hsa-miR-4731-3p	1615-1621	7mer-1A	-0.12	92	0	0	N/A
hsa-miR-466	1616-1622	7mer-1A	-0.2	95	-0.01	0	N/A
hsa-miR-4672	1616-1622	7mer-1A	-0.14	88	0	0	N/A
hsa-miR-3941	1616-1622	7mer-1A	-0.12	87	0	0	N/A
hsa-miR-8068	1622-1629	8mer	-0.35	97	-0.01	0	N/A
hsa-miR-4676-3p	1625-1631	7mer-m8	-0.13	87	0	0.762	N/A
hsa-miR-892c-3p	1625-1631	7mer-m8	-0.12	85	0	0.762	N/A
hsa-miR-452-5p	1625-1631	7mer-m8	-0.11	84	0	0.762	N/A
hsa-miR-1208	1626-1632	7mer-m8	-0.24	97	-0.01	0.017	N/A
hsa-miR-603	1629-1635	7mer-m8	-0.25	98	-0.01	0.145	N/A
hsa-miR-642a-3p	1631-1637	7mer-1A	-0.16	91	-0.01	0	N/A
hsa-miR-642b-3p	1631-1637	7mer-1A	-0.16	91	-0.01	0	N/A
hsa-miR-425-5p	1632-1638	7mer-m8	-0.31	98	-0.01	0.083	< 0.1
hsa-miR-4666a-5p	1636-1642	7mer-1A	-0.18	90	-0.01	0	N/A
hsa-miR-4275	1639-1646	8mer	-0.46	99	-0.01	0	N/A
hsa-miR-1305	1643-1649	7mer-1A	-0.08	94	0	0	N/A
hsa-miR-335-3p	1644-1650	7mer-1A	-0.05	89	0	0.145	N/A
hsa-miR-4307	1647-1653	7mer-m8	-0.14	94	0	0	N/A
hsa-miR-33a-3p	1648-1655	8mer	-0.3	99	-0.01	0	N/A
hsa-miR-409-3p	1649-1655	7mer-1A	-0.06	92	0	0.884	N/A
hsa-miR-4720-3p	1653-1659	7mer-1A	-0.2	93	-0.01	0	N/A
hsa-miR-4804-3p	1653-1659	7mer-1A	-0.11	87	0	0	N/A
hsa-miR-4653-3p	1659-1665	7mer-1A	-0.22	94	-0.01	0	N/A
hsa-miR-3198	1660-1666	7mer-1A	-0.19	94	-0.01	0	N/A
hsa-miR-4309	1660-1666	7mer-1A	-0.21	91	-0.01	0	N/A
hsa-miR-5002-5p	1663-1669	7mer-1A	-0.16	92	-0.01	0	N/A
hsa-miR-4729	1667-1673	7mer-m8	-0.16	96	-0.01	0	N/A
hsa-miR-1179	1670-1676	7mer-1A	-0.2	94	-0.01	0.155	N/A

## Sheet: S2D Table
S2D Table: MRE prediction for MISTR1/NDUFA4 from miRDB
Target Detail	Target Rank	Target Score	miRNA Name	Gene Symbol	Gene Description
Details	1	95	hsa-miR-147b-3p	NDUFA4	NDUFA4, mitochondrial complex associated					Green indicates tested (and overlapping with TargetScan predictions) and tested in Fig.5
Details	2	94	hsa-miR-548h-3p	NDUFA4	NDUFA4, mitochondrial complex associated
Details	3	94	hsa-miR-548d-3p	NDUFA4	NDUFA4, mitochondrial complex associated
Details	4	94	hsa-miR-548bb-3p	NDUFA4	NDUFA4, mitochondrial complex associated
Details	5	94	hsa-miR-548z	NDUFA4	NDUFA4, mitochondrial complex associated
Details	6	94	hsa-miR-548ac	NDUFA4	NDUFA4, mitochondrial complex associated
Details	7	93	hsa-miR-378a-5p	NDUFA4	NDUFA4, mitochondrial complex associated
Details	8	93	hsa-miR-6515-5p	NDUFA4	NDUFA4, mitochondrial complex associated
Details	9	92	hsa-miR-642a-3p	NDUFA4	NDUFA4, mitochondrial complex associated
Details	10	92	hsa-miR-12117	NDUFA4	NDUFA4, mitochondrial complex associated
Details	11	92	hsa-miR-642b-3p	NDUFA4	NDUFA4, mitochondrial complex associated
Details	12	90	hsa-miR-6831-3p	NDUFA4	NDUFA4, mitochondrial complex associated
Details	13	87	hsa-miR-210-3p	NDUFA4	NDUFA4, mitochondrial complex associated
Details	14	86	hsa-miR-518a-3p	NDUFA4	NDUFA4, mitochondrial complex associated
Details	15	86	hsa-miR-518b	NDUFA4	NDUFA4, mitochondrial complex associated
Details	16	86	hsa-miR-526a-3p	NDUFA4	NDUFA4, mitochondrial complex associated
Details	17	86	hsa-miR-4291	NDUFA4	NDUFA4, mitochondrial complex associated
Details	18	86	hsa-miR-518d-3p	NDUFA4	NDUFA4, mitochondrial complex associated
Details	19	86	hsa-miR-518c-3p	NDUFA4	NDUFA4, mitochondrial complex associated
Details	20	86	hsa-miR-4784	NDUFA4	NDUFA4, mitochondrial complex associated
Details	21	86	hsa-miR-7159-3p	NDUFA4	NDUFA4, mitochondrial complex associated
Details	22	86	hsa-miR-3150b-3p	NDUFA4	NDUFA4, mitochondrial complex associated
Details	23	86	hsa-miR-518f-3p	NDUFA4	NDUFA4, mitochondrial complex associated
Details	24	85	hsa-miR-616-5p	NDUFA4	NDUFA4, mitochondrial complex associated
Details	25	85	hsa-miR-371b-5p	NDUFA4	NDUFA4, mitochondrial complex associated
Details	26	85	hsa-miR-5195-3p	NDUFA4	NDUFA4, mitochondrial complex associated
Details	27	85	hsa-miR-373-5p	NDUFA4	NDUFA4, mitochondrial complex associated
Details	28	85	hsa-miR-145-5p	NDUFA4	NDUFA4, mitochondrial complex associated
Details	29	84	hsa-miR-5003-5p	NDUFA4	NDUFA4, mitochondrial complex associated
Details	30	84	hsa-miR-7152-5p	NDUFA4	NDUFA4, mitochondrial complex associated
Details	31	84	hsa-miR-503-5p	NDUFA4	NDUFA4, mitochondrial complex associated
Details	32	82	hsa-miR-513c-5p	NDUFA4	NDUFA4, mitochondrial complex associated
Details	33	82	hsa-miR-514b-5p	NDUFA4	NDUFA4, mitochondrial complex associated
Details	34	82	hsa-miR-520f-5p	NDUFA4	NDUFA4, mitochondrial complex associated
Details	35	81	hsa-miR-3074-5p	NDUFA4	NDUFA4, mitochondrial complex associated
Details	36	81	hsa-miR-1249-5p	NDUFA4	NDUFA4, mitochondrial complex associated
Details	37	81	hsa-miR-6797-5p	NDUFA4	NDUFA4, mitochondrial complex associated
Details	38	79	hsa-miR-4480	NDUFA4	NDUFA4, mitochondrial complex associated
Details	39	79	hsa-miR-6772-5p	NDUFA4	NDUFA4, mitochondrial complex associated
Details	40	78	hsa-miR-1297	NDUFA4	NDUFA4, mitochondrial complex associated
Details	41	78	hsa-miR-33a-3p	NDUFA4	NDUFA4, mitochondrial complex associated
Details	42	77	hsa-miR-30d-3p	NDUFA4	NDUFA4, mitochondrial complex associated
Details	43	77	hsa-miR-30a-3p	NDUFA4	NDUFA4, mitochondrial complex associated
Details	44	77	hsa-miR-3613-3p	NDUFA4	NDUFA4, mitochondrial complex associated
Details	45	77	hsa-miR-30e-3p	NDUFA4	NDUFA4, mitochondrial complex associated
Details	46	77	hsa-miR-586	NDUFA4	NDUFA4, mitochondrial complex associated
Details	47	75	hsa-miR-4275	NDUFA4	NDUFA4, mitochondrial complex associated
Details	48	74	hsa-miR-3671	NDUFA4	NDUFA4, mitochondrial complex associated
Details	49	74	hsa-miR-4527	NDUFA4	NDUFA4, mitochondrial complex associated
Details	50	72	hsa-miR-1228-3p	NDUFA4	NDUFA4, mitochondrial complex associated
Details	51	72	hsa-miR-5571-5p	NDUFA4	NDUFA4, mitochondrial complex associated
Details	52	72	hsa-miR-603	NDUFA4	NDUFA4, mitochondrial complex associated
Details	53	71	hsa-miR-646	NDUFA4	NDUFA4, mitochondrial complex associated
Details	54	71	hsa-miR-6830-3p	NDUFA4	NDUFA4, mitochondrial complex associated
Details	55	71	hsa-miR-4500	NDUFA4	NDUFA4, mitochondrial complex associated
Details	56	71	hsa-miR-10b-5p	NDUFA4	NDUFA4, mitochondrial complex associated
Details	57	71	hsa-miR-10a-5p	NDUFA4	NDUFA4, mitochondrial complex associated
Details	58	71	hsa-miR-7-5p	NDUFA4	NDUFA4, mitochondrial complex associated
Details	59	70	hsa-miR-1343-3p	NDUFA4	NDUFA4, mitochondrial complex associated
Details	60	70	hsa-miR-26a-5p	NDUFA4	NDUFA4, mitochondrial complex associated
Details	61	70	hsa-miR-26b-5p	NDUFA4	NDUFA4, mitochondrial complex associated
Details	62	70	hsa-miR-6783-3p	NDUFA4	NDUFA4, mitochondrial complex associated
Details	63	69	hsa-miR-4443	NDUFA4	NDUFA4, mitochondrial complex associated
Details	64	67	hsa-miR-6503-5p	NDUFA4	NDUFA4, mitochondrial complex associated
Details	65	66	hsa-miR-1301-5p	NDUFA4	NDUFA4, mitochondrial complex associated
Details	66	66	hsa-miR-4668-3p	NDUFA4	NDUFA4, mitochondrial complex associated
Details	67	66	hsa-miR-6502-5p	NDUFA4	NDUFA4, mitochondrial complex associated
Details	68	66	hsa-miR-4698	NDUFA4	NDUFA4, mitochondrial complex associated
Details	69	65	hsa-miR-607	NDUFA4	NDUFA4, mitochondrial complex associated
Details	70	65	hsa-miR-1323	NDUFA4	NDUFA4, mitochondrial complex associated
Details	71	65	hsa-miR-5693	NDUFA4	NDUFA4, mitochondrial complex associated
Details	72	64	hsa-miR-30b-5p	NDUFA4	NDUFA4, mitochondrial complex associated
Details	73	64	hsa-miR-30d-5p	NDUFA4	NDUFA4, mitochondrial complex associated
Details	74	64	hsa-miR-205-5p	NDUFA4	NDUFA4, mitochondrial complex associated
Details	75	64	hsa-miR-30c-5p	NDUFA4	NDUFA4, mitochondrial complex associated
Details	76	64	hsa-miR-548az-5p	NDUFA4	NDUFA4, mitochondrial complex associated
Details	77	64	hsa-miR-548t-5p	NDUFA4	NDUFA4, mitochondrial complex associated
Details	78	64	hsa-miR-30e-5p	NDUFA4	NDUFA4, mitochondrial complex associated
Details	79	64	hsa-miR-30a-5p	NDUFA4	NDUFA4, mitochondrial complex associated
Details	80	63	hsa-miR-6809-5p	NDUFA4	NDUFA4, mitochondrial complex associated
Details	81	63	hsa-miR-4465	NDUFA4	NDUFA4, mitochondrial complex associated
Details	82	62	hsa-miR-3942-3p	NDUFA4	NDUFA4, mitochondrial complex associated
Details	83	62	hsa-miR-877-5p	NDUFA4	NDUFA4, mitochondrial complex associated
Details	84	62	hsa-miR-6529-5p	NDUFA4	NDUFA4, mitochondrial complex associated
Details	85	61	hsa-miR-6815-3p	NDUFA4	NDUFA4, mitochondrial complex associated
Details	86	61	hsa-miR-3941	NDUFA4	NDUFA4, mitochondrial complex associated
Details	87	60	hsa-miR-519e-5p	NDUFA4	NDUFA4, mitochondrial complex associated
Details	88	60	hsa-miR-421	NDUFA4	NDUFA4, mitochondrial complex associated
Details	89	60	hsa-miR-515-5p	NDUFA4	NDUFA4, mitochondrial complex associated
Details	90	59	hsa-let-7i-5p	NDUFA4	NDUFA4, mitochondrial complex associated
Details	91	59	hsa-miR-584-3p	NDUFA4	NDUFA4, mitochondrial complex associated
Details	92	58	hsa-miR-362-3p	NDUFA4	NDUFA4, mitochondrial complex associated
Details	93	57	hsa-miR-4257	NDUFA4	NDUFA4, mitochondrial complex associated
Details	94	56	hsa-miR-548o-3p	NDUFA4	NDUFA4, mitochondrial complex associated
Details	95	54	hsa-miR-4422	NDUFA4	NDUFA4, mitochondrial complex associated
Details	96	54	hsa-miR-329-3p	NDUFA4	NDUFA4, mitochondrial complex associated
Details	97	54	hsa-miR-4266	NDUFA4	NDUFA4, mitochondrial complex associated
Details	98	54	hsa-miR-12127	NDUFA4	NDUFA4, mitochondrial complex associated
Details	99	54	hsa-miR-3670	NDUFA4	NDUFA4, mitochondrial complex associated
Details	100	54	hsa-miR-6734-3p	NDUFA4	NDUFA4, mitochondrial complex associated
Details	101	54	hsa-miR-4310	NDUFA4	NDUFA4, mitochondrial complex associated
Details	102	53	hsa-miR-548aj-3p	NDUFA4	NDUFA4, mitochondrial complex associated
Details	103	53	hsa-miR-1303	NDUFA4	NDUFA4, mitochondrial complex associated
Details	104	53	hsa-miR-548x-3p	NDUFA4	NDUFA4, mitochondrial complex associated
Details	105	53	hsa-miR-3187-5p	NDUFA4	NDUFA4, mitochondrial complex associated
Details	106	52	hsa-miR-548j-3p	NDUFA4	NDUFA4, mitochondrial complex associated
Details	107	52	hsa-miR-5695	NDUFA4	NDUFA4, mitochondrial complex associated
Details	108	52	hsa-miR-519d-5p	NDUFA4	NDUFA4, mitochondrial complex associated
Details	109	52	hsa-miR-548ae-3p	NDUFA4	NDUFA4, mitochondrial complex associated
Details	110	52	hsa-miR-548ah-3p	NDUFA4	NDUFA4, mitochondrial complex associated
Details	111	52	hsa-miR-548aq-3p	NDUFA4	NDUFA4, mitochondrial complex associated
Details	112	52	hsa-miR-548am-3p	NDUFA4	NDUFA4, mitochondrial complex associated
Details	113	51	hsa-miR-513b-3p	NDUFA4	NDUFA4, mitochondrial complex associated
Details	114	50	hsa-miR-5092	NDUFA4	NDUFA4, mitochondrial complex associated
