# Supplementary material for: Signatures of host–pathogen evolutionary conflict reveal MISTR—A conserved MItochondrial STress Response network
Source: PLoS Biol. 2020 Dec 28;18(12):e3001045. doi: 10.1371/journal.pbio.3001045 (PMC7793259; doi:10.1371/journal.pbio.3001045)
Supplement: S3 Table — (XLSX) [file pbio.3001045.s011.xlsx]

## Sheet: Sheet1
S3 Table: Sequence information for evolutionary analysis of MISTR homologs
	Gene	Identifier type	Identifier	Species	Common Name
1	MISTR1/NDUFA4	UCSC		Homo sapiens	human
2	MISTR1/NDUFA4	UCSC		Rhesus macaque	rhesus monkey
3	MISTR1/NDUFA4	UCSC		Mus musculus	mouse
4	MISTR1/NDUFA4	UCSC		Rattus norvegicus	rat
5	MISTR1/NDUFA4	UCSC		Bos taurus	cow
6	MISTR1/NDUFA4	UCSC		Gallus gallus	chicken
7	MISTR1/NDUFA4	NCBI	NP_998190.1	Danio rerio	zebrafish
8	MISTR1L/NDUFA4L	NCBI	NP_998582	Danio rerio	zebrafish
9	ND-MLRQ	NCBI GI	24668874	Drosophila melanogaster	fly
10	NEMVEDRAFT_v1g197216	NCBI GI	156405806	Nematostella vectensis	sea anemone
11	MIN8	SGD	YPR010C-A	Saccharomyces cerevisiae	baker's yeast
12	KLLA0D04334g/UPF0495	SWISSPROT	Q6CS34	Kluyveromyces lactis	yeast
13	DEHA2C16280g/UPF0495	SWISSPROT	Q6BTS4	Debaryomyces hansenii	yeast
14	PAS_chr4_0672	SWISSPROT	C4R8K6	Komagataella phaffii	methylotrophic yeast
15	B24N11.210	SWISSPROT	Q873A3	Neurospora crassa	mold
16	SPBC3H7.08c	S. pombe annot.	SPBC3H7.08c	Schizosaccharomyces pombe	fission yeast
17	NDUFA4	NCBI GI	58259629	Cryptococcus neoformans	yeast
18	DDB_G0285345/Uncharacterized transmembrane protein SSD449	SWISSPROT	Q54ND0	Dictyostelium discoideum	soil-living amoeba/slime mold
19	PF3D7_1439600	NCBI GI	XP_001348549.1	Plasmodium falciparum 3D7	malaria parasite
20	MISTRAV/C15ORF48	UCSC		Homo sapiens	human
21	MISTRAV/C15ORF48	UCSC		Rhesus macaque	rhesus monkey
22	MISTRAV/C15ORF48	UCSC		Mus musculus	mouse
23	MISTRAV/C15ORF48	UCSC		Rattus norvegicus	rat
24	MISTRAV/C15ORF48	UCSC		Bos taurus	cow
25	MISTRAV/C15ORF48	uniprot	A0A1L1RRT8	Gallus gallus	chicken
26	MISTRAV/C15ORF48	UCSC		Danio rerio	zebrafish
27	MISTRH/NDUFA4L2	UCSC		Homo sapiens	human
28	MISTRH/NDUFA4L2	UCSC		Rhesus macaque	rhesus monkey
29	MISTRH/NDUFA4L2	UCSC		Mus musculus	mouse
30	MISTRH/NDUFA4L2	UCSC		Rattus norvegicus	rat
31	MISTRH/NDUFA4L2	UCSC		Bos taurus	cow
32	MISTRHA/NDUFA4L2A	UCSC		Danio rerio	zebrafish
33	MISTRHB/NDUFA4L2B	UCSC		Danio rerio	zebrafish
34	SQPV_0780/vMISTRAV	NCBI	YP_008658503.1	squirrelpox
35	PTSG_09913	NCBI	XP_004989268.1	Salpingoeca rosetta	rosettaA
36	PTSG_11655	NCBI	XP_004998377.1	Salpingoeca rosetta	rosettaB
37	TetV_113/vMISTRA	NCBI	AUF82205.1	Tetraselmis virus 1
38	T24C20_20/AT3G48140	NCBI	AEE78372.1	Arabidopsis thaliana	thale cress
39	AT3G29970	NCBI	NP_001327219.1	Arabidopsis thaliana	thale cress
40	J023114G05	uniprot	B7EQS5	Oryza sativa subsp. japonica	rice
41	Os07g0604600	uniprot	Q0D4T7	Oryza sativa subsp. japonica	rice
42	Os07g0274700	uniprot	Q0D799	Oryza sativa subsp. japonica	rice
43	Os03g0601500	uniprot	Q0DQF2	Oryza sativa subsp. japonica	rice
44	Os07g0274700	uniprot	Q6YU35	Oryza sativa subsp. japonica	rice
45	Os07g0604700	uniprot	Q6Z4G4	Oryza sativa subsp. japonica	rice
46	Os06g0246000	uniprot	Q654W0	Oryza sativa subsp. japonica	rice
47	LOC100280945	NCBI	NP_001353567.1	Zea mays	corn
48	LOC100383000	NCBI	ONM62967.1	Zea mays	corn
49	TSPGSL018_13726	uniprot	A0A061R6K4	Tetraselmis sp. GSL018	tetraselmis
50	TSPGSL018_1556	uniprot	A0A061RM32	Tetraselmis sp. GSL018	tetraselmis
51	TSPGSL018_13358	uniprot	A0A061S3J4		tetraselmis
52	MISTRAV/C15ORF48	NCBI GI	XP_017520978.1	Manis javanica	Pangolin
53	MISTRAV/C15ORF48	NCBI GI	XP_025308640.1	Canis lupus dingo	Dingo
54	MISTRAV/C15ORF48	NCBI GI	XP_025854114.1	Vulpes vulpes	redFox
55	MISTRAV/C15ORF48	NCBI GI	XP_010846057.1	Bison bison bison	Bison
56	MISTRAV/C15ORF48	NCBI GI	XP_020029106.1	Castor canadensis	Beaver
57	MISTRAV/C15ORF48	NCBI GI	NP_001181937.1	Equus caballus	horse
58	MISTRAV/C15ORF48	NCBI GI	XP_004461217.1	Dasypus novemcinctus	armadillo
59	MISTRAV/C15ORF48	NCBI GI	XP_004709465.1	Echinops telfairi	hedgehog
60	MISTRAV/C15ORF48	NCBI GI	XP_024617130.1	Neophocaena asiaeorientalis asiaeorientalis	porpoise
61	MISTRAV/C15ORF48	NCBI GI	XP_029094671.1	Monodon monoceros	narwhal
62	MISTRAV/C15ORF48	NCBI GI	XP_024423805.1	Desmodus rotundus	vampireBat
63	MISTRAV/C15ORF48	NCBI GI	XP_005376786.1	Chinchilla lanigera	chinchilla
64	MISTRAV/C15ORF48	NCBI GI	XP_005316584.2	Ictidomys tridecemlineatus	squirrel
65	MISTRAV/C15ORF48	NCBI GI	XP_007472560.1	Monodelphis domestica	opposum
66	MISTRAV/C15ORF48	NCBI GI	XP_009274782.1	Aptenodytes forsteri	penguin
67	MISTRAV/C15ORF48	NCBI GI	XP_025977122.1	Dromaius novaehollandiae	emu
68	MISTRAV/C15ORF48	NCBI GI	XP_010890950.1	Esox lucius	pike
69	MISTRAV/C15ORF48	NCBI GI	XP_010890950.1	Paralichthys olivaceus	flounder
70	MISTRAV/C15ORF48	NCBI GI	XP_026143962.1	Carassius auratus	goldfish
71	MISTRAV/C15ORF48	NCBI GI	XP_006278216.1	Alligator mississippiensis	alligator
72	MISTRAV/C15ORF48	NCBI GI	XP_005307332.1	Chrysemys picta bellii	paintedTurtle
73	MISTRAV/C15ORF48	NCBI GI	XP_005998386.1	Latimeria chalumnae	coelacanth
74	MISTRAV/C15ORF48	NCBI GI	XP_028562875.1	Podarcis muralis	wallLizard
75	MISTRAV/C15ORF48	NCBI GI	XP_007427187.1	Python bivittatus	python
76	MISTRAV/C15ORF48	NCBI GI	XP_028907520.1	Ornithorhynchus anatinus	platypus
77	MISTRAV/C15ORF48	NCBI GI	XP_015283420.1	Gekko japonicus	gekko
78	MISTRAV/C15ORF48	NCBI GI	XP_019359699.1	Gavialis gangeticus	crocodile
79	MISTRAV/C15ORF48	NCBI GI	XP_019389199.1	Crocodylus porosus	saltWaterCrocodile
80	MISTRAV/C15ORF48	NCBI GI	XP_024049655.1	Terrapene carolina triunguis	threeToedTurtle
81	MISTRAV/C15ORF48	NCBI GI	XP_034988226.1	Zootoca vivipara	commonLizard
82	MISTRAV/C15ORF48	NCBI GI	XP_032646482.1	Chelonoidis abingdonii	giantTortoise
83	MISTRAV/C15ORF48	NCBI GI	XP_030434754.1	Gopherus evgoodei	thornscrubTortoise
84	MISTRAV/C15ORF48	NCBI GI	XP_007066874.1	Chelonia mydas	greenSeaTurtle
85	MISTRAV/C15ORF48	NCBI GI	XP_034290566.1	Pantherophis guttatus	cornSnake
86	MISTRAV/C15ORF48	NCBI GI	XP_015671717.1	Protobothrops mucrosquamatus	pitViper
87	MISTRAV/C15ORF48	NCBI GI	XP_026565520.1	Pseudonaja textilis	brownSnake
88	MISTRAV/C15ORF48	NCBI GI	XP_032831855.1	Petromyzon marinus	lamprey
89	MISTRAV/C15ORF48	NCBI GI	XP_023236798.1	Centruroides sculpturatus	scorpion
90	MISTRAV/C15ORF48	NCBI GI	XP_006920466.1	Pteropus alecto	flyingFox
91	MISTRAV/C15ORF48	NCBI GI	XP_032962935.1	Rhinolophus ferrumequinum	horseshoeBat
92	MISTRAV/C15ORF48	NCBI GI	XP_028361190.1	Phyllostomus discolor	paleBat
93	MISTRAV/C15ORF48	NCBI GI	XP_008141320.1	Eptesicus fuscus	brownBat
94	MISTRAV/C15ORF48	NCBI GI	XP_013776153.1	Limulus polyphemus	horseshoeCrab
95	MISTRAV/C15ORF48	NCBI GI	XP_009014925.1	Helobdella robusta	leech
96	MISTRAV/C15ORF48	NCBI GI	XP_022081759.1	Acanthaster planci	starfish
97	MISTRAV/C15ORF48	NCBI GI	PVD36559.1	Pomacea canaliculata	snail
98	MISTRAV/C15ORF48	NCBI GI	XP_029829582.1	Ixodes scapularis	tick
99	MISTRAV/C15ORF48	NCBI GI	XP_014772094.1	Octopus bimaculoides	octopus
100	MISTRAV/C15ORF48	NCBI GI	XP_034763534.1	Acipenser ruthenus	sterlet
101	MISTR1/NDUFA4	NCBI GI	XP_017513683.1	Manis javanica	Pangolin
102	MISTR1/NDUFA4	NCBI GI	XP_025327003.1	Canis lupus dingo	Dingo
103	MISTR1/NDUFA4	NCBI GI	XP_025859634.1	Vulpes vulpes	redFox
104	MISTR1/NDUFA4	NCBI GI	XP_010852649.1	Bison bison bison	Bison
105	MISTR1/NDUFA4	NCBI GI	XP_020021201.1	Castor canadensis	Beaver
106	MISTR1/NDUFA4	NCBI GI	XP_008517167.1	Equus przewalskii	horse
107	MISTR1/NDUFA4	NCBI GI	XP_004459163.1	Dasypus novemcinctus	armadillo
108	MISTR1/NDUFA4	NCBI GI	XP_004702744.1	Echinops telfairi	hedgehog
109	MISTR1/NDUFA4	NCBI GI	XP_024598130.1	Neophocaena asiaeorientalis asiaeorientalis	porpoise
110	MISTR1/NDUFA4	NCBI GI	XP_029088752.1	Monodon monoceros	narwhal
111	MISTR1/NDUFA4	NCBI GI	XP_024432974.1	Desmodus rotundus	vampireBat
112	MISTR1/NDUFA4	NCBI GI	XP_005388161.1	Chinchilla lanigera	chinchilla
113	MISTR1/NDUFA4	NCBI GI	XP_005335863.1	Ictidomys tridecemlineatus	squirrel
114	MISTR1/NDUFA4	NCBI GI	XP_001376484.1	Monodelphis domestica	opposum
115	MISTR1/NDUFA4	NCBI GI	KAF1573318.1	Eudyptes pachyrhynchus	penguin
116	MISTR1/NDUFA4	NCBI GI	XP_025960914.1	Dromaius novaehollandiae	emu
117	MISTR1/NDUFA4	NCBI GI	XP_010902349.1	Esox lucius	pike
118	MISTR1/NDUFA4	NCBI GI	XP_019949672.1	Paralichthys olivaceus	flounder
119	MISTR1L/NDUFA4L	NCBI GI	XP_019960390.1	Paralichthys olivaceus	flounder
120	MISTR1/NDUFA4	NCBI GI	XP_026133452.1	Carassius auratus	goldfish
121	MISTR1L/NDUFA4L	NCBI GI	XP_026059827.1	Carassius auratus	goldfish
122	MISTR1/NDUFA4	NCBI GI	XP_019353582.1	Alligator mississippiensis	alligator
123	MISTR1/NDUFA4	NCBI GI	XP_005299945.1	Chrysemys picta bellii	paintedTurtle
124	MISTR1/NDUFA4	NCBI GI	XP_006011985.1	Latimeria chalumnae	coelacanth
125	MISTR1/NDUFA4	NCBI GI	XP_028606514.1	Podarcis muralis	wallLizard
126	MISTR1/NDUFA4	NCBI GI	XP_007432472.1	Python bivittatus	python
127	MISTR1/NDUFA4	NCBI GI	XP_028927159.1	Ornithorhynchus anatinus	platypus
128	MISTR1/NDUFA4	NCBI GI	XP_015284917.1	Gekko japonicus	gekko
129	MISTR1/NDUFA4	NCBI GI	XP_019364027.1	Gavialis gangeticus	crocodile
130	MISTR1/NDUFA4	NCBI GI	XP_019389413.1	Crocodylus porosus	saltWaterCrocodile
131	MISTR1/NDUFA4	NCBI GI	XP_024061864.1	Terrapene carolina triunguis	threeToedTurtle
132	MISTR1/NDUFA4	NCBI GI	XP_034984635.1	Zootoca vivipara	commonLizard
133	MISTR1/NDUFA4	NCBI GI	XP_032637012.1	Chelonoidis abingdonii	giantTortoise
134	MISTR1/NDUFA4	NCBI GI	XP_030406524.1	Gopherus evgoodei	thornscrubTortoise
135	MISTR1/NDUFA4	NCBI GI	XP_007064952.1	Chelonia mydas	greenSeaTurtle
136	MISTR1/NDUFA4	NCBI GI	XP_034286406.1	Pantherophis guttatus	cornSnake
137	MISTR1/NDUFA4	NCBI GI	XP_015683814.1	Protobothrops mucrosquamatus	pitViper
138	MISTR1L/NDUFA4L	NCBI GI	XP_015683956.1	Protobothrops mucrosquamatus	pitViper
139	MISTR1/NDUFA4	NCBI GI	XP_026578367.1	Pseudonaja textilis	brownSnake
140	MISTR1/NDUFA4	NCBI GI	XP_032812936.1	Petromyzon marinus	lamprey
141	MISTR1/NDUFA4		nd	Centruroides sculpturatus	scorpion
142	MISTR1/NDUFA4	NCBI GI	XP_006912008.1	Pteropus alecto	flyingFox
143	MISTR1/NDUFA4	NCBI GI	XP_032954086.1	Rhinolophus ferrumequinum	horseshoeBat
144	MISTR1/NDUFA4	NCBI GI	XP_028381429.1	Phyllostomus discolor	paleBat
145	MISTR1/NDUFA4	NCBI GI	XP_008146916.1	Eptesicus fuscus	brownBat
146	MISTR1/NDUFA4	NCBI GI	XP_013778386.1	Limulus polyphemus	horseshoeCrab
147	MISTR1/NDUFA4	NCBI GI	ELU07973.1	Capitella teleta	annelid
148	MISTR1/NDUFA4	NCBI GI	XP_022105611.1	Acanthaster planci	starfish
149	MISTR1/NDUFA4	NCBI GI	XP_025080552.1	Pomacea canaliculata	snail
150	MISTR1/NDUFA4	NCBI GI	XP_029845263.1	Ixodes scapularis	tick
151	MISTR1/NDUFA4	NCBI GI	XP_014774480.1	Octopus bimaculoides	octopus
152	MISTR1/NDUFA4	NCBI GI	XP_033911359.1	Acipenser ruthenus	sterlet
153	MISTRH/NDUFA4L2	NCBI GI	XP_017498870.1	Manis javanica	Pangolin
154	MISTRH/NDUFA4L2	NCBI GI	XP_025332675.1	Canis lupus dingo	Dingo
155	MISTRH/NDUFA4L2	NCBI GI	XP_025857678.1	Vulpes vulpes	redFox
156	MISTRH/NDUFA4L2	NCBI GI	XP_010837616.1	Bison bison bison	Bison
157	MISTRH/NDUFA4L2	NCBI GI	XP_020018778.1	Castor canadensis	Beaver
158	MISTRH/NDUFA4L2	NCBI GI	XP_001488632.1	Equus caballus	horse
159	MISTRH/NDUFA4L2	NCBI GI	XP_012383606.1	Dasypus novemcinctus	armadillo
160	MISTRH/NDUFA4L2	NCBI GI	XP_004700587.1	Echinops telfairi	hedgehog
161	MISTRH/NDUFA4L2	NCBI GI	XP_024622927.1	Neophocaena asiaeorientalis asiaeorientalis	porpoise
162	MISTRH/NDUFA4L2	NCBI GI	XP_029061813.1	Monodon monoceros	narwhal
163	MISTRH/NDUFA4L2	NCBI GI	XP_024432244.1	Desmodus rotundus	vampireBat
164	MISTRH/NDUFA4L2	NCBI GI	XP_005397406.1	Chinchilla lanigera	chinchilla
165	MISTRH/NDUFA4L2	NCBI GI	XP_005335723.1	Ictidomys tridecemlineatus	squirrel
166	MISTRH/NDUFA4L2		nd	Monodelphis domestica	opposum
167	MISTRH/NDUFA4L2	NCBI GI	XP_009280551.1	Aptenodytes forsteri	penguin
168	MISTRH/NDUFA4L2		nd	Dromaius novaehollandiae	emu
169	MISTRH/NDUFA4L2	NCBI GI	XP_010896015.1	Esox lucius	pike
170	MISTRH/NDUFA4L2	NCBI GI	XP_019944569.1	Paralichthys olivaceus	flounder
171	MISTRH/NDUFA4L2	NCBI GI	XP_026118787.1	Carassius auratus	goldfish
172	MISTRH/NDUFA4L2	NCBI GI	KYO49114.1	Alligator mississippiensis	alligator
173	MISTRH/NDUFA4L2		nd	Chrysemys picta bellii	paintedTurtle
174	MISTRH/NDUFA4L2	NCBI GI	XP_005986323.1	Latimeria chalumnae	coelacanth
175	MISTRH/NDUFA4L2	NCBI GI	XP_028576823.1	Podarcis muralis	wallLizard
176	MISTRH/NDUFA4L2	NCBI GI	XP_025020546.1	Python bivittatus	python
177	MISTRH/NDUFA4L2	NCBI GI	XP_028929764.1	Ornithorhynchus anatinus	platypus
178	MISTRH/NDUFA4L2		nd	Gekko japonicus	gekko
179	MISTRH/NDUFA4L2		nd	Gavialis gangeticus	crocodile
180	MISTRH/NDUFA4L2		nd	Crocodylus porosus	saltWaterCrocodile
181	MISTRH/NDUFA4L2		nd	Terrapene carolina triunguis	threeToedTurtle
182	MISTRH/NDUFA4L2	NCBI GI	XP_034958058.1	Zootoca vivipara	commonLizard
183	MISTRH/NDUFA4L2	NCBI GI	XP_032641537.1	Chelonoidis abingdonii	giantTortoise
184	MISTRH/NDUFA4L2	NCBI GI	XP_030410539.1	Gopherus evgoodei	thornScrubTortoise
185	MISTRH/NDUFA4L2		nd	Chelonia mydas	greenSeaTurtle
186	MISTRH/NDUFA4L2	NCBI GI	XP_034275286.1	Pantherophis guttatus	cornSnake
187	MISTRH/NDUFA4L2		nd	Protobothrops mucrosquamatus	pitViper
188	MISTRH/NDUFA4L2	NCBI GI	XP_026569545.1	Pseudonaja textilis	brownSnake
189	MISTRH/NDUFA4L2	NCBI GI	XP_032831505.1	Petromyzon marinus	lamprey
190	MISTRH/NDUFA4L2		nd	Centruroides sculpturatus	scorpion
191	MISTRH/NDUFA4L2	NCBI GI	XP_015442558.2	Pteropus alecto	flyingFox
192	MISTRH/NDUFA4L2	NCBI GI	XP_032973262.1	Rhinolophus ferrumequinum	horseshoeBat
193	MISTRH/NDUFA4L2	NCBI GI	XP_028388954.1	Phyllostomus discolor	paleBat
194	MISTRH/NDUFA4L2	NCBI GI	XP_008146902.1	Eptesicus fuscus	brownBat
195	MISTRH/NDUFA4L2		nd	Limulus polyphemus	horseShoeCrab
196	MISTRH/NDUFA4L2		nd	Helobdella robusta	leechAnnelid
197	MISTRH/NDUFA4L2		nd	Acanthaster planci	starfish
198	MISTRH/NDUFA4L2		nd	Pomacea canaliculata	snail
199	MISTRH/NDUFA4L2		nd	Ixodes scapularis	tick
200	MISTRH/NDUFA4L2		nd	Octopus bimaculoides	octopus
201	MISTRH/NDUFA4L2	NCBI GI	XP_033857176.2	Acipenser ruthenus	sterlet
202	vMISTR1	NCBI GI	MG745875.1		Namao virus
	nd - not detected.
