# Supplementary material for: Signatures of host–pathogen evolutionary conflict reveal MISTR—A conserved MItochondrial STress Response network
Source: PLoS Biol. 2020 Dec 28;18(12):e3001045. doi: 10.1371/journal.pbio.3001045 (PMC7793259; doi:10.1371/journal.pbio.3001045)
Supplement: S4 Table — (XLSX) [file pbio.3001045.s012.xlsx]

## Sheet: Sheet1
S4 Table: Primers and oligos used in this study
Primer Name	Sequence	Note
hMISTRAV_F	GGCAATTCTTCGCTGAAGTC	RT-PCR
hMISTRAV_R	GTCATTTGGTCACCCTTTGG	RT-PCR
hBST2_F	AGGGCTTTCAGGATGTGGAG	RT-PCR
hBST2_R	CTTTTGTCCTTGGGCCTTCT	RT-PCR
hAim2_F	TGGAACAATTGTGAATGGTTTG	RT-PCR
hAim2_R	TGTCCTCGTTTCTAACCCCC	RT-PCR
hIFI16_F	ACTGAGTACAACAAAGCCATTTGA	RT-PCR
hIFI16_R	TTGTGACATTGTCCTGTCCCCAC	RT-PCR
hGAPDH_F	TTCGACAGTCAGCCGCATCTTCTT	RT-PCR
hGAPDH_R	CAGGCGCCCAATACGACCAAATC	RT-PCR
mMISTRAV_F	CTTTCGCTTTGTATGCGTTG	RT-PCR
mMISTRAV_R	GGACTTTTTGCAGCTCCTCA	RT-PCR
mBST2_For	CAATCTACTTCGCCGTCACA	RT-PCR
mBST2_Rev	TCTTCTCCAGGGACTCCTGA	RT-PCR
m_GBP11_For	CTGGTCCTCCTGGACACTGA	RT-PCR
m_GBP11_Rev	GGCAAAGATCCACAAGTCGT	RT-PCR
m_OASl2_For	CATTTTGTGAAAACTCGCCC	RT-PCR
m_OASl2_Rev	AGGGCAACACTGCACCTCT	RT-PCR
hMISTRAVexon2A.F	AGCCTCATCTTTCGCTGTGT	qPCR
hMISTRAVexon4.R	GTCATTTGGTCACCCTTTGG	qPCR
hMISTR1_F	AGACCTCTGCCGCAAACAT	qPCR
hMISTR1_R	GTTGCTCCAGTAGCTCCAGTTC	qPCR
hMISTRH_F	GCTTCTACCGGCAGATCAAA	qPCR
hMISTRH_R	TCAGTGGAAACTGCAAGGAA	qPCR
h18S rRNA_F	GGCCCTGTAATTGGAATGAGTC	qPCR
h18S rRNA_R	CCAAGATCCAACTACGAGCTT	qPCR
hMISTRAVguide.F	CACCG TTCATGACTGTGGCGGCGGG	genration of MISTRAV KO clones
hMISTRAVguide.R	AAAC CCCGCCGCCACAGTCATGAA C	genration of MISTRAV KO clones
hMISTRAVexon2.F	AAGATGGCACAGATTTTGAACA	flank MISTRAV exon 2, used for genotyping of CRISPR clones
hMISTRAVexon2.R	CAATTTGGCATTCTCATCCA	flank MISTRAV exon 2, used for genotyping of CRISPR clones
MISTR1_3utrForXhoI	TTTTT CTCGAG ATGAAATGTTTCACTATAACGCTGCT	cloning psiCHECK-2 (MISTR1 3'-UTR)
MISTR1_3utrRevNotI	TTTTT GCGGCCGC TTCTTAATGTAGCATTTATTTGGAGTTGC	cloning psiCHECK-2 (MISTR1 3'-UTR)
g.mistr1/ndufa4_3end	CTCTGTAGGGCGATAACATTAGG	guide RNA for MISTR1 deletion, flanks exon 2
g.mistr1/ndufa4_5end	AAACTACTGTAATCTCTCGTTGG	guide RNA for MISTR1 deletion, flanks exon 2
