# Supplementary material for: Signatures of host–pathogen evolutionary conflict reveal MISTR—A conserved MItochondrial STress Response network
Source: PLoS Biol. 2020 Dec 28;18(12):e3001045. doi: 10.1371/journal.pbio.3001045 (PMC7793259; doi:10.1371/journal.pbio.3001045)
Supplement: S5 Table — (XLSX) [file pbio.3001045.s013.xlsx]

## Sheet: Key Resources Table
S5 Table: Key Resources Table
Reagent type (species) or resource	Designation	Source or reference	Identifiers	Additional information
antibody	Anti-SDHA (Rabbit monoclonal)	Cell Signaling Technology	Cat# 11998	WB (1:1000)
antibody	Anti-NDUFA4 (Rabbit polyclonal)	ThermoFisher Scientific	Cat# PA5-51021	WB (1:10000)
antibody	Anti-Indoleamine 2,3-dioxygenase/IDO (Rabbit polyclonal)	Novus Biologicals	Cat# NBP1-87703	WB (1:1000)
antibody	Anti-C15orf48-N-terminal region (Rabbit polyclonal)	Aviva Systems Biology	Cat# ARP50069_P050	WB (1:500)
antibody	Anti-PARP (Rabbit polyclonal)	Cell Signaling Technology	Cat# 9542	WB (1:1000)
antibody	Anti-HA (Rabbit polyclonal)	Sigma-Aldrich	Cat# H6908	WB (1:1000)
antibody	Anti-HA (C29F4) (Rabbit monoclonal)	Cell Signaling Technology	Cat# 3724	IF (1:800)
antibody	Anti-Flag M2	Sigma-Aldrich	Cat# F1804-200UG	IF (1:1000)
antibody	Anti-NDUFA4L2 (Mouse monoclonal)	ThermoFisher Scientific	Cat# MA5-27330	WB (1:2000)
antibody	Anti-HIF1a (Rabbit Polyclonal)	Proteintech	Cat# 20960-1-AP	WB (1:1000)
antibody	Anti-HDAC1 (Rabbit Polyclonal)	Proteintech	Cat# 10197-1-AP	WB (1:1000)
antibody	Anti-b-Actin (Mouse monoclonal)	Sigma-Aldrich	Cat# 5316	WB (1:5000)
antibody	Goat Anti-Rabbit IgG	Bio-Rad	Cat# 170-6515	WB (1:2500)
antibody	Anti-Tim23 (Rabbit polyclonal)	Proteintech	Cat# 11123-1-AP	WB (1:5000)
antibody	Anti-Citrate Synthase (Mouse monoclonal)	Santa Cruz Biotechnology	Cat# SC-390693	WB (1:2000)
antibody	Anti-ATP5A (Mouse monoclonal)	Santa Cruz Biotechnology	Cat# SC-136178	WB (1:5000)
antibody	Anti-Tom70 (Rabbit polyclonal)	Abclonal	Cat# A4349	WB (1:5000)
antibody	Anti-VSV-M (Mouse monoclonal)	Kerafast	Cat# EB0011	WB (1:10000)
antibody	Goat Anti-Mouse IgG	Bio-Rad	Cat# 170-6516	WB (1:2500)
antibody	Donkey anti Mouse IgG (H+L) Secondary Antibody, Alexa Fluor 488	ThermoFisher Scientific	Cat# A21202	IF (1:500)
antibody	Donkey anti Rabbit IgG (H+L) Secondary Antibody, Alexa Fluor 488	ThermoFisher Scientific	Cat# A21206	IF (1:500)
peptide, recombinant protein	Human IFN gamma Recombinant Protein	ThermoFisher Scientific	Cat#RP-8607	1000 U/mL
peptide, recombinant protein	Universal Type I IFN Alpha	PBL Assay Science	Cat#11200-1	1000 U/mL
chemical compound, drug	Staurosporine (DMSO) Solution	Abcam	Cat#ab146588	1 mM
chemical compound, drug	Actinomycin D	Cayman Chemical	Cat#11421	1 mg/mL
chemical compound, drug	Camptothecin	Tocris	Cat#1100	1 mM
chemical compound, drug	Deferoxamine mesylate	Abcam	Cat#120727	300 mM
chemical compound, drug	Puromycin	Invivogen	Cat#ant-pr-1
chemical compound, drug	Proteinase K Solution, 600 mAU/mL	Sigma-Aldrich	Cat# 71049-3	100 ug/mL
chemical compound, drug	Digitonin	Sigma-Aldrich	Cat# D141
chemical compound, drug	Phenylmethanesulfonyl fluoride	Sigma-Aldrich	Cat# 78830
chemical compound, drug	Paraformaldehyde, 16% w/v aq. Soln.	Fisher Scientific	Cat# NC1537886
commercial assay or kit	Mitochondrial Isolation Kit for Cultured Cells	Abcam	Cat# ab110171
commercial assay or kit	CellEvent Caspase-3/7 Green Detection Reagent	ThermoFisher Scientific	Cat#C10423	2.5 mM
commercial assay or kit	IncuCyte Caspase-3/7 Red Apoptosis Assay Reagent	Essen Bioscience	Cat#4704	5 mM
commercial assay or kit	Vybrant DyeCycle Green Stain	ThermoFisher Scientific	Cat#V35004	1 mM
commercial assay or kit	SYTO 60 Red Fluorescent Nucleic Acid Stain	ThermoFisher Scientific	Cat#S11342	1 mM
commercial assay or kit	MitoTracker Deep Red FM	ThermoFisher Scientific	Cat#M22426
commercial assay or kit	NucBlue™ Fixed Cell ReadyProbes™ Reagent (DAPI)	ThermoFisher Scientific	Cat# R37606
commercial assay or kit	FuGENE HD Transfection Reagent	Promega	Cat#E2311
commercial assay or kit	Lipofectamine RNAiMAX Transfection Reagent	Promega	Cat#13778150
commercial assay or kit	RIPA Lysis and Extraction Buffer	ThermoFisher Scientific	Cat#89901
commercial assay or kit	Triton X-100	Sigma-Aldrich	Cat# X100
commercial assay or kit	Halt Protease Inhibitor Cocktail	ThermoFisher Scientific	Cat#78430
commercial assay or kit	Pierce ECL Plus Western Blotting Substrate	ThermoFisher Scientific	Cat#32132
commercial assay or kit	Alt-R S.p. HiFi Cas9 Nuclease 3NLS, 100ug	IDT	Cat#1081060
commercial assay or kit	Quick-RNA Miniprep Kit	Zymo Research	Cat#R1054
commercial assay or kit	Quick-DNA Miniprep Kit	Zymo Research	Cat#D3024
commercial assay or kit	Maxima First Strand cDNA Synthesis Kit for RT-qPCR with dsDNAse	ThermoFisher Scientific	Cat#K1671
commercial assay or kit	GoTaq Hot Start Master Mix	Promega	Cat#M5122
commercial assay or kit	Phusion High-Fidelity PCR Master Mix	NEB	Cat#M0531
commercial assay or kit	CellTiter-Glo	Promega	Cat#G7570
commercial assay or kit	Dual-glo Luciferase Assay System	Promega	Cat#E2920
commercial assay or kit	Bright-Glo Luciferase Assay System	Promega	Cat# E2610
commercial assay or kit	mirVana miRNA Isolation Kit	Ambion	Cat#AM1561
commercial assay or kit	TaqMan Advanced miRNA cDNA Synthesis Kit	ThermoFisher Scientific	Cat#A28007
commercial assay or kit	TaqMan Advanced miRNA Assays	ThermoFisher Scientific	Cat# A25576, Assay ID: 478717_mir
commercial assay or kit	TaqMan Advanced miRNA Assays	ThermoFisher Scientific	Cat# A25576, Assay ID: 477970_mir
commercial assay or kit	TaqMan Advanced miRNA Assays	ThermoFisher Scientific	Cat# A25576, Assay ID: 478090_mir
commercial assay or kit	TaqMan Fast Advanced miRNA Master Mix	ThermoFisher Scientific	Cat#4444557
commercial assay or kit	PowerUp SYBR Green Master Mix	ThermoFisher Scientific	Cat #A25742
commercial assay or kit	mirVana miRNA Mimic	ThermoFisher Scientific	Cat# 4464066, Assay ID: MC10516
commercial assay or kit	mirVana miRNA Mimic	ThermoFisher Scientific	Cat# 4464066, Assay ID: MC11755
commercial assay or kit	mirVana miRNA Mimic	ThermoFisher Scientific	Cat# 4464066, Assay ID: MC12682
commercial assay or kit	mirVana miRNA Mimic	ThermoFisher Scientific	Cat# 4464066, Assay ID: MC11480
commercial assay or kit	mirVana miRNA Mimic	ThermoFisher Scientific	Cat# 4464066, Assay ID: MC11015
commercial assay or kit	mirVana miRNA Mimic	ThermoFisher Scientific	Cat# 4464066, Assay ID: MC33862
commercial assay or kit	mirVana miRNA Mimic, Negative Control #1	ThermoFisher Scientific	Cat#4464058
cell line (H. sapiens)	HeLa	ATCC	Cat#CCL-2
cell line (H. sapiens)	HL-60	ATCC	Cat#CCL-240
cell line (M. musculus)	L929	ATCC	Cat#CCL-1
cell line (M. musculus)	Raw 264.7	ATCC	Cat#TIB-71
cell line (H. sapiens)	HEK293T	ATTC	Cat#CRL-11268
cell line (H. sapiens)	A549	Gift from Dr. Susan Weiss	N/A
cell line (H. sapiens)	U2OS	Gift from Dr. Don Gammon	N/A
cell line (H. sapiens)	RCC4 plus vector alone	Sigma-Aldrich	Cat#03112702-1VL
cell line (H. sapiens)	RCC4 plus VHL	Sigma-Aldrich	Cat#03112703-1VL
virus	VSV-LUC	Gift from Dr. Sean Whelan	N/A
sequence-based reagent	Alt-R CRISPR-Cas9 tracrRNA ATTO 550	IDT	Cat# 1075928
sequence-based reagent	Alt-R CRISPR-Cas9 crRNA, 2nmol (g.mistr1/ndufa4_5end)	IDT	gRNA	5’-AAACTACTGTAATCTCTCGTTGG-3’
sequence-based reagent	Alt-R CRISPR-Cas9 crRNA, 2nmol (g.mistr1/ndufa4_3end)	IDT	gRNA	5’-CTCTGTAGGGCGATAACATTAGG-3’
sequence-based reagent	hMISTRAVguide.F	IDT	gRNA	5’-CACCGTTCATGACTGTGGCGGCGGG-3
sequence-based reagent	hMISTRAVguide.R	IDT	gRNA	5’-AAACCCCGCCGCCACAGTCATGAAC-3
recombinant DNA reagent	pSpCas9(BB)-2A-Puro vectors	Addgene	Plasmid #62988
recombinant DNA reagent	psiCheck2	Promega	C8021
recombinant DNA reagent	pEGFP-N1	Clontech
recombinant DNA reagent	pMSCV PIG (Puro IRES GFP Empty Vector)	Addgene	Plasmid #21654
software, algorithm	Phylogenetic Analysis by Maximum Likelihood (PAML)			(Yang, 2007)
software, algorithm	Mixed Effects of Model of Evolution (MEME)			(Murrell et al., 2012)
software, algorithm	Fast Unrestrained Bayesian Approximation for Inferring Selection (FUBAR)			(Murrell et al., 2013)
