# Supplementary material for: Signatures of host–pathogen evolutionary conflict reveal MISTR—A conserved MItochondrial STress Response network
Source: PLoS Biol. 2020 Dec 28;18(12):e3001045. doi: 10.1371/journal.pbio.3001045 (PMC7793259; doi:10.1371/journal.pbio.3001045)
Supplement: S2 Text — (TXT) [file pbio.3001045.s015.txt]

Sorouri et al
S2 Text
Amino Acid Alignments used for phylogenetic analysis of 132 (Fig 7), 157 (S6 Fig), 185 MISTR (S7 Fig) sequences using Clustal Omega (Default Settings) in Geneious.
Disagreements to consensus (top line) are shown.

S3 Table - reference for sequences used

132 sequences (Fig 7)
Consensus                 MLFXXNXXX-XVXFXRXGQXCL-XKXGX-----------SQ--RQXRV-XP-A-------   36
Drosophila                ------------------------------------------------------------
MISTR1snail               ------------------------------------------------------------
MISTR1starfish            ------------------------------------------------------------
MISTR1horseShoeCrab       ------------------------------------------------------------
MISTRHzebrafish           ------------------------------------------------------------
MISTRHLzebrafish          ------------------------------------------------------------
MISTRHsterlet             ------------------------------------------------------------
MISTRHflounder            ------------------------------------------------------------
MISTRHpike                ------------------------------------------------------------
MISTRHlamprey             ------------------------------------------------------------
MISTRHcoelacanth          ------------------------------------------------------------
MISTRHplatypus            ------------------------------------------------------------
MISTRHhedgehog            ------------------------------------------------------------
MISTRHhuman               ------------------------------------------------------------
MISTRHmouse               ------------------------------------------------------------
MISTRHarmadillo           ------------------------------------------------------------
MISTRHdingo               ------------------------------------------------------------
MISTRHbrownBat            ------------------------------------------------------------
MISTRHpangolin            ------------------------------------------------------------
MISTRHnarwhal             ------------------------------------------------------------
MISTRHhorse               ------------------------------------------------------------
MISTRHsquirrel            ------------------------------------------------------------
MISTRAHcow                ------------------------------------------------------------
MISTRHflyingFox           ------------------------------------------------------------
MISTRHcommonLizard        --------------------------------------MGG--KE.SA-..-Q------P   12
MISTRHpenguin             ------------------------------------------------------------
MISTRHalligator           ------------------------------------------------------------
MISTR1pike                ------------------------------------------------------------
MISTR1Lzebrafish          ------------------------------------------------------------
MISTR1flounder            ------------------------------------------------------------
MISTR1Lflounder           ------------------------------------------------------------
MISTR1zebrafish           ------------------------------------------------------------
vNamao                    ------------------------------------------------------------
MISTR1python              ------------------------------------------------------------
MISTR1cornSnake           ----------------------------------------MSQQ...A-..A.------A   13
MISTR1LpitViper           --------------------------------------M..QQQ....-..A--------   13
MISTR1pitViper            --------------------------------------M..QQQ....-..A--------   13
MISTR1alligator           ------------------------------------------------------------
MISTR1crocodile           ------------------------------------------------------------
MISTR1lamprey             ------------------------------------------------------------
MISTR1commonLizard        ------------------------------------------------------------
MISTR1coelacanth          ------------------------------------------------------------
MISTR1greenSeaTurtle      ------------------------------------------------------------
MISTR1paintedTurtle       ------------------------------------------------------------
MISTR1emu                 ------------------------------------------------------------
MISTR1chicken             ------------------------------------------------------------
MISTR1sterlet             ------------------------------------------------------------
MISTR1gekko               ------------------------------------------------------------
MISTR1porpoise            ------------------------------------------------------------
MISTR1opposum             ------------------------------------------------------------
MISTR1human               ------------------------------------------------------------
MISTR1platypus            ------------------------------------------------------------
MISTR1brownBat            ------------------------------------------------------------
MISTR1hedgehog            ------------------------------------------------------------
MISTR1mouse               ------------------------------------------------------------
MISTR1penguin             ------------------------------------------------------------
MISTR1squirrel            ------------------------------------------------------------
MISTR1armadillo           ------------------------------------------------------------
MISTR1cow                 ------------------------------------------------------------
MISTR1horse               ------------------------------------------------------------
MISTR1flyingFox           ------------------------------------------------------------
MISTR1dingo               ------------------------------------------------------------
MISTR1pangolin            ------------------------------------------------------------
MISTR1narwhal             ------------------------------------------------------------
MISTRHporpoise            ------------------------------------------------------------
A0A061R6K4tetraselmis     ----------------------K.S.N.-------LSL-.LNL.I.A.T..IREYSQPRK   30
A0A061S3J4tetraselmis     ------------------------------------------------------------
A0A061RM32tetraselmis     ----------.I.G.Q.A..EGY.....GGWYFQTKSISGRSF.S.CLF..FP-------   43
Saccharomyces cerevisiae  ------------------------------------------------M---R-------    2
tetravirus                ------------------------------------------------------------
B7EQS5rice                ------------------------------------------------------------
ONM62967.1ZeaMays         ------------------------------------------------------------
Q0D799rice                --.......P...P.L.SP..AA.R.A.-----------AK-----------Q-------   29
Q6YU35rice                -------------------------.A.-----------AA-----------.-------    6
AEE78372.1Arabidopsis     ------------------------------------------------------------
Q654W0rice                ------------------------------------------------------------
Q0DQF2rice                ------------------------------------------------------------
NP_001327219.1Arabidopsis ------------------------------------------------------------
NP_001353567.1ZeaMays     ------------------------------------------------------------
Q0D4T7rice                --------------------.SE.E...-----------E.AS.S.S.S---V-------   19
Q6Z4G4rice                ------------------------------------------------------------
Plasmodium                ..I......-.F.....FN..Y---------------------TD.KLL.FFF------K   32
MISTRHpython              ------------------------------------------------------------
MISTRHcornSnake           ------------------------------------------------------------
NDUFA4_annelid            -..----..-........H.I.-.F...PLS---------------..V.ND.------R   32
Nematostella              ------------------------------------------------------------
MISTR1tick                --------------.V......-...K.KRWRYVSST-CVRRL...CLG.LEG------K   38
MISTR1octopus             ------------------------------------------------------------
RosettaA                  ------------------------------------------------------------
Dictyostelium discoideum  ------------------------------------------------------------
RosettaB                  ------------------------------------------------------------
MISTRAVstarfish           ------------------------------------------------------------
MISTRAVscorpion           ---------------------------------------------.HFR.IFF------E    9
MISTRAVhorseShoeCrab      ------------------------------------------------M.SPG------N    6
MISTRAVsnail              ------------------------------------------------------------
MISTRAVoctopus            ------------------------------------------------------------
MISTRAVleech              ------------------------------------------------------------
MISTRAVtick               ------------------------------------------------------------
vMISTRAV_sqPox            ------------------------------------------------------------
MISTRAVlamprey            ------------------------------------------------------------
MISTRAVcoelacanth         ------------------------------------------------------------
MISTRAVzebrafish          ------------------------------------------------------------
MISTRAVsterlet            ------------------------------------------------------------
MISTRAVflounder           ------------------------------------------------------------
MISTRAVpike               ------------------------------------------------------------
MISTRAValligator          ------------------------------------------------------------
MISTRAVcrocodile          ------------------------------------------------------------
MISTRAVchicken            ------------------------------------------------------------
MISTRAVemu                ------------------------------------------------------------
MISTRAVpenguin            ------------------------------------------------------------
MISTRAVcommonLizard       ------------------------------------------------------------
MISTRAVgekko              ------------------------------------------------------------
MISTRAVgreenSeaTurtle     ------------------------------------------------------------
MISTRAVpaintedTurtle      ------------------------------------------------------------
MISTRAVpython             ------------------------------------------------------------
MISTRAVcornSnake          ------------------------------------------------------------
MISTRAVpitViper           ------------------------------------------------------------
MISTRAvopposum            ------------------------------------------------------------
MISTRAVplatypus           ------------------------------------------------------------
MISTRAVmouse              ------------------------------------------------------------
MISTRAVbrownBat           ------------------------------------------------------------
MISTRAVflyingFox          ------------------------------------------------------------
MISTRAVarmadillo          ------------------------------------------------------------
MISTRAVhedgehog           ------------------------------------------------------------
MISTRAVhuman              ------------------------------------------------------------
MISTRAVsquirrel           ------------------------------------------------------------
MISTRAVnarwhal            ------------------------------------------------------------
MISTRAVporpoise           ------------------------------------------------------------
MISTRAVhorse              ------------------------------------------------------------
MISTRAVcow                ------------------------------------------------------------
MISTRAVdingo              ------------------------------------------------------------
MISTRAVpangolin           ------------------------------------------------------------

Consensus                 -PSMA---GTSMXRGFFRQLKKHPELIPL-FGFIGLGAGGAALYL--LRLALFNPDVSWD   89
Drosophila                -----------..GLGLQS...N.A....-YVCV.A..I..VY.M--A...TR....T.N   46
MISTR1snail               -----------..GLTLSS..G..S....-.VCV.T.VA...Y..--...STR......K   46
MISTR1starfish            ----------M..GLTMKS.RS.YS....-.ISV.A.SVF..Y..--A....K...AT..   47
MISTR1horseShoeCrab       -------------MNSL.S.R...S.V..-VATV...VVV.S...--G...VKS.E...N   44
MISTRHzebrafish           ---------MEI..MMH..A....G...Q-.V.MSV.VC..S...--I...-RG.HI...   47
MISTRHLzebrafish          ---------MLL..KVRD.V....G...Q-.F..C..M...FT..--F...-RG.H.V.N   47
MISTRHsterlet             -----------...LLA..A..N.G...Q-.F..S..L...S...--V...-VS.Y.V.N   45
MISTRHflounder            ----------MI..TAVEHA.R..G...Q-.F..C..L....V..--F...-KG.Y.V.N   46
MISTRHpike                ----M---QVK...TAMQHA.R..G...Q-.F..M..M...SM..--V...-KG.H.T.N   49
MISTRHlamprey             ---------MPL.GNL.SKAR..RS.Y.M-LF.....LST....T--.....R...I..N   48
MISTRHcoelacanth          -----------...LISK.A....G....-.FC....M.T.SI..--....I...YI...   46
MISTRHplatypus            ---..---.SGL.GRA.....R..G....-I...A..M.S.G...--.....RS......   51
MISTRHhedgehog            ---..---...L.ANLY.KI.R..A...M-I......L.S.....--....VRS...C..   51
MISTRHhuman               ---..---.A.L.AR.Y..I.R..GI..M-I.L.C..M.S.....--.....RS...C..   51
MISTRHmouse               ---..---...L.TR.Y..I.R..G...M-I...C..M.S.G...--.....RS...C..   51
MISTRHarmadillo           ---..---...L.ARLY..I.R..A...M-IS.....M.S.....--.....RS...C..   51
MISTRHdingo               ---..---..GP.AR.Y..I.R..A...M-I......M.S.....--.....RS...C..   51
MISTRHbrownBat            ---..---..GL.ARLY..I.R..A...M-I......M.S.....--.....RS...C..   51
MISTRHpangolin            ---..---...L.AR.Y..IRR..A...M-I......M.S.....--.....RS...C..   51
MISTRHnarwhal             ---..---...L.AR.Y..I.R..G...M-I......M.S.T...--....VRS...C..   51
MISTRHhorse               ---..---...L.AR.Y..I.R..G...M-I......M.S.....--.....RS...C..   51
MISTRHsquirrel            ---..---...L.AR.Y..I.R..G...M-I......M.S.....--.....RS...C..   51
MISTRAHcow                ---..---...L.AR.Y..I.R..G...M-I......M.S.....--.....RS...C..   51
MISTRHflyingFox           ---..---...L.AR.Y..I.R..A...M-I......M.S.....--.....RS...C..   51
MISTRHcommonLizard        S.GAM---.APL.VR.S....R..G....-I......L.S.....--....IYS......   66
MISTRHpenguin             ---.K---.PLL.GM.S.HV.R..G....-I...SV.L.S.V...--.....YS......   51
MISTRHalligator           -------------------------....-IS..S..M.S.V...--.....YS......   32
MISTR1pike                ----------MV.AFVTKT..N..A....-LV..SG.TIMSGT..--A....R.......   47
MISTR1Lzebrafish          -----------..SMVS...RS..A....-.I...G.CTMSLS..--A....R....C..   46
MISTR1flounder            -----------..ATVSK..RS..A....-.I...G.VSMSMM..--A....R....C..   46
MISTR1Lflounder           ---------M.V.SLVAK..RS..A....-.I...G.VTMS.T..--C....K.......   48
MISTR1zebrafish           -----------..ATVMK...S..A....-.I...G..TMSM...--G....K...C...   46
vNamao                    -----------..KTIRK.I.S..S...I-IVVMAT..S..MF.I--.....R..YIT..   46
MISTR1python              --------------------MVSDL....-.LIM.TAVT..G...--......C.E.R..   37
MISTR1cornSnake           ASAAP---NPGV.GFLRH.V.HR.S....-.IIM.TAVA..G...--M....YC.E.R..   67
MISTR1LpitViper           ---A.---NPGL.GFLRH.I.HR.S.M..-.FIM.TAVA..G...--M...F.C.E.R..   64
MISTR1pitViper            ---A.---NPGL.GFLRH.I.HR.S.M..-.FIM.TAVA..G...--M...F.C.E.R..   64
MISTR1alligator           -----------..SLMA.HARR..S.L..-.L...C.GV......--....VSS...C..   46
MISTR1crocodile           -----------..GTMA.HAR...S.F..-.L...S..A..G...--..........C..   46
MISTR1lamprey             -----------...LMLT.A....A....-...L...MMM.GT.T--M............   46
MISTR1commonLizard        -----------...LMLTHA....A....-.F...I.GT..G..I--M....R....C..   46
MISTR1coelacanth          -----------..SLMA..A.S..S....-.L...F..C.S.M..--A.....S...C..   46
MISTR1greenSeaTurtle      -----------...LMLS.A....S....-.I...A.GS.....I--M...M.....C..   46
MISTR1paintedTurtle       -----------...LM.N.A....S....-.I...I.GS.....I--M...M.....C..   46
MISTR1emu                 -----------...VMVSHA....S....-.LI..S.GV.....V--M...V.....C..   46
MISTR1chicken             -----------...VMVNHAR...S....-.LI..S.GI.....V--M...V.....C..   46
MISTR1sterlet             -----------...TMIS.S....S....-.I...T..L..GM..--A....R.......   46
MISTR1gekko               -----------...LMMSHA....S.V..-.L...A.GT......--....V.....C..   46
MISTR1porpoise            -----------..HQITG.A....S....-.V..RV.GT.....V--.H.E.........   46
MISTR1opposum             -----------...MIIN.A....S....-.L...A.G...T..V--M............   46
MISTR1human               -----------...QIIG.A....S....-.V...T..T..T...--..........C..   46
MISTR1platypus            -----------...QVVS.A....S....-.L...A.GT.....V--M............   46
MISTR1brownBat            -----------...QIIN.A....S....-.V...A.GT..V..V--T.........C..   46
MISTR1hedgehog            -----------...QILG.A....S....-.V...A..T..G..I--.............   46
MISTR1mouse               -----------...QILG.A....S....-.V...A.GT.....V--M............   46
MISTR1penguin             -----------...QILG.A....S....-.V...A.GT.....V--M............   46
MISTR1squirrel            -----------...QILG.A....S....-.V...A.GT.....V--M............   46
MISTR1armadillo           -----------...QIVG.A....S....-.V...T..T.....V--....M........   46
MISTR1cow                 -----------...QIIG.A.R..S....-.I...A.GT.....V--T............   46
MISTR1horse               -----------...HILG.A....S....-.I...A.GT.....V--....M........   46
MISTR1flyingFox           -----------...HIVG.A....S....-.I...A.GT.....V--.............   46
MISTR1dingo               -----------...QIIG.A....S....-.I...A.GT.....V--.............   46
MISTR1pangolin            -----------...QIIG.A....S....-.I...A.GT.....V--.............   46
MISTR1narwhal             -----------...QIIG.A....S....-.L...A.GT.....V--.............   46
MISTRHporpoise            -----------...QIIG.A....S....-.I...A.GT.....V--.............   46
A0A061R6K4tetraselmis     GELQL---KL.Y.S.RT.FSWLAA.AY..-.VTV.A.CFAG.FQ.--V.WFSSS.NAQTN   84
A0A061S3J4tetraselmis     ----------MA.A.AKKFSWMAV.AY..-.VTV.G.VLLC.FQ.--A.C.TQ....KLL   47
A0A061RM32tetraselmis     -AHCI---FDHS.MSRQFSRWLV..AA..-ALAV.GALTMMTYTA--F.SFYSTG..MLN   96
Saccharomyces cerevisiae  -.AQL---LLNT.KKTSGGY.IPV..T..-.LAV.VALCSGTYFT--YKKLRTDETLRLT   55
tetravirus                -----------------MFPRPK..VY..-IVAVST.I.MMFYAG--A.SLYTSG..AVY   40
B7EQS5rice                ----------------MASRWIR..VY..-.ATT.VAV.IC.MQ.--V.NITT..E.RVT   41
ONM62967.1ZeaMays         ----------------MSSRWVRA.VY..-.ATT.VAV.ICVMQ.--V.NITT..E.RVT   41
Q0D799rice                -A.HG---RRRC.LRRLEEVDPPR.VY..-.LAT.VAVSICVGQ.--V.NITG..E.RVL   82
Q6YU35rice                -S.A.---W---------KRWIR..VY..-.LAT.VAVSICVGQ.--V.NITG..E.RVL   50
AEE78372.1Arabidopsis     ----------------MASRWLR..VY..-.AAT.VAV.IC.FS.--I.NITG..E.RCT   41
Q654W0rice                ---------------MASSRWVR..VY..-.AAM.VAV.ICGFQ.--F.NITG..E.RVN   42
Q0DQF2rice                -----------------MGRWVR..VY..-MAAMM.AS.MVVFQ.--G.NVCT..E.KIS   40
NP_001327219.1Arabidopsis ---------------------------------M.FVTSMVVFQ.--T.N.FL...CRIN   25
NP_001353567.1ZeaMays     -----------------MGRWLK.DVY..-IAAMSFVT.MCVFQ.--A.NV.M....RVS   40
Q0D4T7rice                -SGL.---S.AT.ASIDMGRWLK.DVY..-IAAMTFVT.LCTFQ.--T.NVFM....RVN   72
Q6Z4G4rice                -----------------MGRWVK.DVY..-IVAMS.VG.MCVFQ.--T.NVFM....RVN   40
Plasmodium                KSYNNWFNDP--------------SQYNY-YFISYYAVALSMCII--..NL......HFR   75
MISTRHpython              ------------.SLQI.R..GF.TIFS.-ILIT.F.VA.GLYI.--A.KTF.I.E...E   45
MISTRHcornSnake           ------------.PLRL...TRF.T-LS.-ILIT.F.VA.GLYI.--A.KTF.V.E..LE   44
NDUFA4_annelid            K.CQPW--NY--.GINPQGSQEA.FAD.SSLLCASWHGL.GR.HSTPCDQKPRLLFC.IN   88
Nematostella              --------------MLV.Y..RY......-.VC..AAV...TWFI--G.SL.TH.EAAI.   43
MISTR1tick                R.VRVY--NFKR.SFSLQGM.R..S....-VVIV.F.GL..VW.T--A....R......N   93
MISTR1octopus             -----------..GLSLQS..T..S.V..-YV.V.A.MA..FF.I--T...TRSL....T   46
RosettaA                  ------------.SSAVQF.RANKA.L..-AACVA..TAM.SGHI--..R..SDHTLA.T   45
Dictyostelium discoideum  ------------------MARIDYATA..-.VIV..AVVLTGATG--YKRLSSDQ.I.LT   39
RosettaB                  -----------..GRLIGTV..Y..VT..-LVVCSFA.SFGIFS.--T.FVTS..E..LN   46
MISTRAVstarfish           -----MGH.IGG.GILA.LGRANY..T..-VVIT.TVMVL.TSFS--MFSI.KKT..ALF   52
MISTRAVscorpion           IM.QNFHKEIKS.IFG.KMMR....V...-VTIV.FAFT.MIAFG--IYSFFSKS..VF.   66
MISTRAVhorseShoeCrab      K..AISHGEMKN.AFG..AMR.K..I...-IAIMTTACV.V.A.C--VYALVHKS..MI.   63
MISTRAVsnail              --MDSTARAQQR.GFGM.AF..F......-ATI.STACV..CCFM--AYALATK...RVV   55
MISTRAVoctopus            ---.PSFATMKS.GFGL.TF.RF...L..-V...TFAVTMGSSFA--VYSL.TK...RLF   54
MISTRAVleech              -----------------------KQ.L..-LA.V.AACT.G.SFV--IYSLYQK...RLV   34
MISTRAVtick               --MKKLDTKGK..AFGL.A..V.Y..V..-VTV..IA.V.C.GFC--VYSF.-K...MVS   54
vMISTRAV_sqPox            ------------.ARLLTLIG..K.....-VAAV.GA.V..TSFA--.YSLG-K.GLV-A   43
MISTRAVlamprey            ------------.GPVTKF.L.RK.V..I-VV.L.FTV..GV.MG--IYSL.TKS..VVN   45
MISTRAVcoelacanth         ----------MP.TT..QM.R.KK....I-I.IM.MA.T.CT.TG--IYFLFSKT..ILN   47
MISTRAVzebrafish          -----------..G.LIQL.R.RK.....-L.IVSCA.F..TTTM--IYFL.TK...ILN   46
MISTRAVsterlet            ------------.S...KM...KK.....-I.IMTFA.T..TSAG--IYFLATK...ILF   45
MISTRAVflounder           ------------.T...QM.R.RK.....-I..MAFA.T..TSAA--.YFLFTKT..ILN   45
MISTRAVpike               -----------..S...QM.R.KK.....-I..MAFA.I..TSAS--.YFLFTKT..ILN   46
MISTRAValligator          ----------MG.T...HL.R.KK.....-V..VAFA.V..VSAC--VYALVSKT..IIN   47
MISTRAVcrocodile          ----------MV.T...QL.R.KK.....-V..VTFA.V..VSAC--VYALVSKT..IIN   47
MISTRAVchicken            -----------..AS..QL.RTKK.....-..VVSSA.V..VAFS--VYSLFSKS..IIN   46
MISTRAVemu                -----------..MS..QI.RAKK.....-V.VVSFA.L..TSFS--IYSL.SKS..IIN   46
MISTRAVpenguin            -----------..TS..QI..AKK.....-V.VVSFA.V..LSFS--VYSLFSKS..IIN   46
MISTRAVcommonLizard       ----------MA.N...QL.M.KK.....-I..VS.AGV..TFAC--WNAL-RK...ILS   46
MISTRAVgekko              ----------MA.L...QM...KR.....-I..VS.AGV..V.SS--.YAF-TKS..IVN   46
MISTRAVgreenSeaTurtle     ----------MA.L...QM.R.NK.....-V..V.FA.V..LGAS--.YFLRTKS..IVN   47
MISTRAVpaintedTurtle      ----------MA.L...QL.R.NK.....-I..VS.A....LTAS--.YSLCTKS..IVN   47
MISTRAVpython             -------------MVV..Y.N..R.....-AMIMTTTLS.M.FTG--INALR-RS.ITI.   43
MISTRAVcornSnake          -------------MS...YFN..R.....-AMIMTTTLS.MVYTG--I.ALR-RS.III.   43
MISTRAVpitViper           -------------MSI..Y.N..R.....-AMIMTTTLS.M.YTG--..ALR-RS.IVI.   43
MISTRAvopposum            -------------MN.VQF.M.RK.....-IA.VSMAGC..VGIS--FYTLA-K...ILN   43
MISTRAVplatypus           -------------M.I.QI.M.KK.I...-VT.VTFAGL..ISVS--VYSLF-KT..ILN   43
MISTRAVmouse              -------------M.V.QI.M.NK.....-AF..SVA.T..TSFA--.YALK-KT..VI.   43
MISTRAVbrownBat           -------------MNL.QL.M.KK.....-ALIMTVA.S..SSFA--VYSLNKKS..II.   44
MISTRAVflyingFox          -------------MNL.QL.M.KK.....-AVIMTAA.S..LSFA--.YSLK-KT..II.   43
MISTRAVarmadillo          -------------MS..QL.M.KK.....-VVIMTFA....SSFA--VYSLR-KT..II.   43
MISTRAVhedgehog           -------------MS...L.M.KK.....-ALIMTVA.S..SSFA--VYSLR-KS..IT.   43
MISTRAVhuman              -------------MS..QL.M.RK.....-VV.MTVA....SSFA--VYSLW-KT..IL.   43
MISTRAVsquirrel           -------------M.I.QT.M.KK.....-VF.MTFA.A..SSFA--IYSLK-KT..IL.   43
MISTRAVnarwhal            -------------MS..QL.M.RK.....-VL.TTVA.T..LSFA--.YSLR-KT..II.   43
MISTRAVporpoise           -------------MS..QL.M.RK.....-VL.TTVA.T..LSFA--.YSLR-KT..II.   43
MISTRAVhorse              -------------MN..QL.R.KK.....-VA.MTVA.T..TSFA--.YSLR-KT..II.   43
MISTRAVcow                -------------M...QL.M.KK.....-VF.MTVA.A..SSFA--VYSLR-KS..IL.   43
MISTRAVdingo              -------------MN..QL.M.KK.....-VL.MATA....SSFA--VYSLQ-KS..IL.   43
MISTRAVpangolin           -------------M...QL.M.KK.....-VL.MTVA....SSFA--VYSLQ-KT..IL.   43

Consensus                 RKN-------------------------------------NXEPWNKLDP---XDQYKFL  109
Drosophila                .TS-------------------------------------.....QEYKE----K....Y   65
MISTR1snail               .DE------------------------------------V..Y...AYK.---......Y   67
MISTR1starfish            K..-------------------------------------..Y..TRIK.---.ENI..Y   67
MISTR1horseShoeCrab       K.Q-------------------------------------......EY.----.K....Y   63
MISTRHzebrafish           .R.-------------------------------------........S.---.Q.L.LV   67
MISTRHLzebrafish          KST-------------------------------------......Q.S.---.Y.....   67
MISTRHsterlet             K..-------------------------------------.....S....---.Y....V   65
MISTRHflounder            KT.-------------------------------------..........---.Y....V   66
MISTRHpike                KTS-------------------------------------......Q...---.Y....V   69
MISTRHlamprey             K.G-------------------------------------......N.E.---.H.....   68
MISTRHcoelacanth          K..-------------------------------------..........---.Y....V   66
MISTRHplatypus            ...-------------------------------------......R.R.---.......   71
MISTRHhedgehog            ...-------------------------------------......R.S.---.......   71
MISTRHhuman               ...-------------------------------------......R.S.---.......   71
MISTRHmouse               ...-------------------------------------......R.S.---.......   71
MISTRHarmadillo           ...-------------------------------------......R.S.---.......   71
MISTRHdingo               ...-------------------------------------......R.S.---.......   71
MISTRHbrownBat            ...-------------------------------------......R.S.---.......   71
MISTRHpangolin            ...-------------------------------------......R.S.---.......   71
MISTRHnarwhal             ...-------------------------------------......R.S.---.......   71
MISTRHhorse               ...-------------------------------------......R.S.---.......   71
MISTRHsquirrel            ...-------------------------------------......R.S.---.......   71
MISTRAHcow                ...-------------------------------------......R.S.---.......   71
MISTRHflyingFox           ...-------------------------------------......R.S.---.......   71
MISTRHcommonLizard        ...-------------------------------------........S.---.E.....   86
MISTRHpenguin             ...-------------------------------------........N.---.......   71
MISTRHalligator           ...-------------------------------------........G.---......F   52
MISTR1pike                ...-------------------------------------......NIA.---.E...LF   67
MISTR1Lzebrafish          K..-------------------------------------.......MG.---......Y   66
MISTR1flounder            ...-------------------------------------........G.---.Y....V   66
MISTR1Lflounder           ...-------------------------------------......N.S.---.H...LF   68
MISTR1zebrafish           ...-------------------------------------........G.---.....LF   66
vNamao                    ...-------------------------------------......NIKH---.E....F   66
MISTR1python              K..-------------------------------------......Q.E.---.HR....   57
MISTR1cornSnake           K..-------------------------------------......N...---.HR...F   87
MISTR1LpitViper           K..-------------------------------------......N...---.HR..VG   84
MISTR1pitViper            K..-------------------------------------......N...---.HR...F   84
MISTR1alligator           K..-------------------------------------........G.---......F   66
MISTR1crocodile           K..-------------------------------------........G.---.......   66
MISTR1lamprey             ...-------------------------------------........G.---......V   66
MISTR1commonLizard        ...-------------------------------------........G.---......Y   66
MISTR1coelacanth          K..-------------------------------------........G.---......Y   66
MISTR1greenSeaTurtle      K..-------------------------------------........A.---......Y   66
MISTR1paintedTurtle       K..-------------------------------------........A.---......Y   66
MISTR1emu                 K..-------------------------------------........S.---......Y   66
MISTR1chicken             K..-------------------------------------........A.---......Y   66
MISTR1sterlet             ...-------------------------------------.......MN.---.S....Y   66
MISTR1gekko               K..-------------------------------------........G.---......V   66
MISTR1porpoise            ...NP-----------------------------GSSLAN........G.---......Y   74
MISTR1opposum             ...-------------------------------------........N.---......Y   66
MISTR1human               .-.-------------------------------------........G.---......Y   65
MISTR1platypus            ...-------------------------------------........R.---......V   66
MISTR1brownBat            K..-------------------------------------.......VA.---.E....Y   66
MISTR1hedgehog            ...-------------------------------------........G.---.......   66
MISTR1mouse               .-.-------------------------------------........G.---.E....Y   65
MISTR1penguin             ...-------------------------------------........G.---.E....Y   66
MISTR1squirrel            ...-------------------------------------........G.---......Y   66
MISTR1armadillo           ...-------------------------------------........G.---.E....Y   66
MISTR1cow                 .-.-------------------------------------........G.---......Y   65
MISTR1horse               ...-------------------------------------........G.---......F   66
MISTR1flyingFox           ...-------------------------------------........G.---.E....Y   66
MISTR1dingo               ...-------------------------------------........G.---......Y   66
MISTR1pangolin            ...-------------------------------------........G.---......Y   66
MISTR1narwhal             K..-------------------------------------........G.---......Y   66
MISTRHporpoise            K..-------------------------------------........G.---......Y   66
A0A061R6K4tetraselmis     KEATRKQAIPEDPQKLVEAERYRDHALRRLSLKYGG------------------.AGI.S  126
A0A061S3J4tetraselmis     K-TTRTECIPETWDAERSGRTFHDHAVRRFLRDYAG-------------------AGILK   87
A0A061RM32tetraselmis     K.DRENF-K--TTEELNVSSDW---GV---------------------------------  150
Saccharomyces cerevisiae  GNPELSS-L---DEVLAKDKD---------------------------------------  111
tetravirus                KSDRGLK-M---SGEYNPYKEY---GLKDH----P--------------------NSY.K   69
B7EQS5rice                KE.RAAG-V---LENFDEGKRYSQHGVRRFWLSKR--------------------RDYMQ   77
ONM62967.1ZeaMays         KEKRAAG-V---LDNHDEGRRYSQHGVRRFWLSKR--------------------RDYMQ   77
Q0D799rice                KEKRAAG-V---LENFDEGKRYSQHGFRKFIDGKR--------------------PEIMP  118
Q6YU35rice                KEKRAAG-V---LENFDEGKRYSQHGFRKFIDGKR--------------------PEIMP   86
AEE78372.1Arabidopsis     KE.RAAG-I---LDNHAEGEKYKENFLRKFVRNKK--------------------PEIMP   77
Q654W0rice                KVGRAAG-V---LENHEEGRRYAEHGLRNYVRDKT--------------------PEIMP   78
Q0DQF2rice                KR.RRNA-V---PDSAAEAERYSMHGFRRFFGRRR--------------------PEVMP   76
NP_001327219.1Arabidopsis KEHRKMG-I---LENKDEGEKYAQHNFRKYLRTRQ--------------------PQVMP   61
NP_001353567.1ZeaMays     KTSRQSA-V---LDNAGEGQRYSQHAFRRFLATQR--------------------PEV.P   76
Q0D4T7rice                KN.RKSA-V---LENAEEGEKYHQHAFRRFLATQR--------------------PEV.P  108
Q6Z4G4rice                KSHRQSA-V---LENADEGEKYHHHAFRRFLGTQR--------------------PEV.P   76
Plasmodium                .QDKRRN-IIDRYQHHAYSLPYFNHWLRNFSQSFKSSLID..PDYQDV..WSF-RPNR--  131
MISTRHpython              K..Q--------------------------------------KL..NRG.---.....LF   64
MISTRHcornSnake           -..Q--------------------------------------.L..N.G.---..--.LF   60
NDUFA4_annelid            .GANP-------------------------------------Y..Q..GV---.G....W  108
Nematostella              K..NP-------------------------------------Y..QRVA.---.E.R.LF   63
MISTR1tick                K.TNP-------------------------------------...QEW-S---.K...LW  112
MISTR1octopus             KSTE--------------------------------------L..TQVS.---.H....Y   65
RosettaA                  -REKT-------------------------------------Y...NIKS---.QNT.L.   64
Dictyostelium discoideum  ..G-Q-------------------------------------ML.KDNPT------H..V   55
RosettaB                  HR--E-------------------------------------TN.ETSELKAG.IPDRV.   67
MISTRAVstarfish           KRSNP-------------------------------------R..ERVN.---.EPQ.L.   72
MISTRAVscorpion           -.KNI-------------------------------------P..ERI..---.KPQ.LI   85
MISTRAVhorseShoeCrab      .RRQQ-------------------------------------P..ERVN.---.TPQ.LF   83
MISTRAVsnail              KSSEL-------------------------------------P..E.VA.---.ERR.MI   75
MISTRAVoctopus            GRDTE-------------------------------------M.YDLVK.---.ESR.LV   74
MISTRAVleech              KSSEL-------------------------------------P..ERV..---.KPQ.LF   54
MISTRAVtick               ..DEI-------------------------------------PS.MRYSA---.TRQ.L.   74
vMISTRAV_sqPox            .RDGG-------------------------------------DL.EDV..---.RPQ.L.   63
MISTRAVlamprey            KRGNP-------------------------------------T..ENI..---.QPQ.LY   65
MISTRAVcoelacanth         KTSNP-------------------------------------...EYIN.---.KPQ.L.   67
MISTRAVzebrafish          KTGNP-------------------------------------...EM...---.KPQ.L.   66
MISTRAVsterlet            KSKNP-------------------------------------...ET...---.KPQ.L.   65
MISTRAVflounder           KT.NP-------------------------------------...ERV..---.KSQ.II   65
MISTRAVpike               KSRNP-------------------------------------...E....---.KPQ.LI   66
MISTRAValligator          KSGNP-------------------------------------...ERV..---.KPR.L.   67
MISTRAVcrocodile          KSGNP-------------------------------------...E.V..---.KPR.L.   67
MISTRAVchicken            KSGNP-------------------------------------...ETI..---.RPQ.L.   66
MISTRAVemu                KSGNP-------------------------------------...EAI..---.QPQ.L.   66
MISTRAVpenguin            KSGNP-------------------------------------...ETV..---.KPQ.L.   66
MISTRAVcommonLizard       -.SDP-------------------------------------...QYV..---.KPQ.H.   65
MISTRAVgekko              K.GNP-------------------------------------...QHV..---.KPQ.LV   66
MISTRAVgreenSeaTurtle     KSGNP-------------------------------------...ENVN.---.QSQ..I   67
MISTRAVpaintedTurtle      KSGNP-------------------------------------...ENVN.---.QAQ.L.   67
MISTRAVpython             .W.NP-------------------------------------...E.V..---.KPQ.LI   63
MISTRAVcornSnake          .W.NP-------------------------------------...E.V..---.EPQ.LF   63
MISTRAVpitViper           .WHNP-------------------------------------...E.V..---.QPQ.LF   63
MISTRAvopposum            .RQNP-------------------------------------...ENVN.---.HPQ.LI   63
MISTRAVplatypus           .SQNP-------------------------------------...ENV..---.QPQ.LI   63
MISTRAVmouse              ..RNP-------------------------------------...EMV..---.QPQ.LI   63
MISTRAVbrownBat           ..GNP-------------------------------------...ETV..---.VPG.LI   64
MISTRAVflyingFox          ..RNP-------------------------------------...ESV..---.VPR.LI   63
MISTRAVarmadillo          ..GNP-------------------------------------...ESV..---.IPQ.L.   63
MISTRAVhedgehog           ...NP-------------------------------------...ETV..---.VPQ.LI   63
MISTRAVhuman              ..KNP-------------------------------------...ETV..---.VPQ.LI   63
MISTRAVsquirrel           ..RNP-------------------------------------...EAV..---.EPQ.LI   63
MISTRAVnarwhal            ..RNP-------------------------------------...ETV..---.APR.LI   63
MISTRAVporpoise           ..RNP-------------------------------------...ETV..---.APR.LI   63
MISTRAVhorse              ..RNP-------------------------------------...ETV..---.VPT.LI   63
MISTRAVcow                ..RNP-------------------------------------...ETV..---.VPT.LV   63
MISTRAVdingo              ..RNP-------------------------------------...ETV..---.VPS.LI   63
MISTRAVpangolin           ..RNP-------------------------------------...ETV..---.VPR.LV   63

Consensus                 AV-N---QDYKKLKKL--RPDFT------------------KEIGSYKXXENMRV       140
Drosophila                SP-V---R..S.T.SA--A.N.D-------E------------------------        83
MISTR1snail               SP-K---R..S.E.FP--EERPN-------I------------------------        85
MISTR1starfish            .PGG---I.FA...SN--..EL---------------------------------        84
MISTR1horseShoeCrab       SP-.---V..E..DDK--..T.---------------------------------        79
MISTRHzebrafish           ..-T---T...C...E--G...---------------------------------        83
MISTRHLzebrafish          .I-.---T...N...E--G...---------------------------------        83
MISTRHsterlet             ..-T---T...N...D--G..Y---------------------------------        81
MISTRHflounder            .I-.---T...N...E--G.KY---------------------------------        82
MISTRHpike                .I-D---T...N...E--G.R.---------------------------------        85
MISTRHlamprey             ..-S---M..D....D--....---------------------------------        84
MISTRHcoelacanth          .I-T---T...N...D--....---------------------------------        82
MISTRHplatypus            ..-S---T.......D--....---------------------------------        87
MISTRHhedgehog            ..-S---T.......D--....---------------------------------        87
MISTRHhuman               ..-S---T.......D--....---------------------------------        87
MISTRHmouse               ..-S---T.......D--....---------------------------------        87
MISTRHarmadillo           ..-S---T.......D--....---------------------------------        87
MISTRHdingo               ..-S---T.......D--....---------------------------------        87
MISTRHbrownBat            ..-S---T.......D--....---------------------------------        87
MISTRHpangolin            ..-S---T.......D--....---------------------------------        87
MISTRHnarwhal             ..-S---T.......D--....---------------------------------        87
MISTRHhorse               ..-S---T.......D--....---------------------------------        87
MISTRHsquirrel            ..-S---T.......D--....---------------------------------        87
MISTRAHcow                ..-S---T.......D--....---------------------------------        87
MISTRHflyingFox           ..-S---T.......D--....---------------------------------        87
MISTRHcommonLizard        ..-S---T...T...D--....---------------------------------       102
MISTRHpenguin             ..-S---T...S...D--..N.---------------------------------        87
MISTRHalligator           ..-S---T...S...D--....---------------------------------        68
MISTR1pike                ..-.---M..S....D--....---------------------------------        83
MISTR1Lzebrafish          ..-.---M..S....N--G...---------------------------------        82
MISTR1flounder            ..-G---M..S....E--....---------------------------------        82
MISTR1Lflounder           T.-.---M..S....D--....---------------------------------        84
MISTR1zebrafish           S.-.---M..S....D--....---------------------------------        82
vNamao                    ..-.---M..S..D.N--....---------------------------------        82
MISTR1python              ..-.---M..S..E.D--....---------------------------------        73
MISTR1cornSnake           ..-.---M..S..E.D--....---------------------------------       103
MISTR1LpitViper           .F-K---YRTNWERG----------------------------------------        95
MISTR1pitViper            .I-.---M..S....D--....---------------------------------       100
MISTR1alligator           .I-.---V..S....E--....---------------------------------        82
MISTR1crocodile           ..-.---L..S....E--....---------------------------------        82
MISTR1lamprey             ..-.---I..S....D--....---------------------------------        82
MISTR1commonLizard        ..-.---I..D....D--....---------------------------------        82
MISTR1coelacanth          S.-.---V..S....D--....---------------------------------        82
MISTR1greenSeaTurtle      S.-S---V..S....D--....---------------------------------        82
MISTR1paintedTurtle       S.-.---V..S....D--....---------------------------------        82
MISTR1emu                 S.-.---V..S....D--....---------------------------------        82
MISTR1chicken             S.-.---V..S....D--....---------------------------------        82
MISTR1sterlet             ..-.---M..S....N--G...---------------------------------        82
MISTR1gekko               ..-.---M.......E--G..Y---------------------------------        82
MISTR1porpoise            S.-.---V..S....E--V...---------------------------------        90
MISTR1opposum             S.-.---V..S....E--G.E.---------------------------------        82
MISTR1human               S.-.---V..S....E--....---------------------------------        81
MISTR1platypus            ..-.---T..S....E--G...---------------------------------        82
MISTR1brownBat            S.-.---V..S....E--G...---------------------------------        82
MISTR1hedgehog            S.-.---T..S....E--G...---------------------------------        82
MISTR1mouse               S.-.---V..S....E--G...---------------------------------        81
MISTR1penguin             S.-.---V..S....E--G...---------------------------------        82
MISTR1squirrel            S.-.---V..S....E--G...---------------------------------        82
MISTR1armadillo           S.-.---V..S....E--G.E.---------------------------------        82
MISTR1cow                 S.-.---V..S....E--G...---------------------------------        81
MISTR1horse               S.-.---V..S....E--G...---------------------------------        82
MISTR1flyingFox           S.-.---V..S....E--G...---------------------------------        82
MISTR1dingo               S.-.---V..S....E--G...---------------------------------        82
MISTR1pangolin            S.-.---V..S....E--G...---------------------------------        82
MISTR1narwhal             S.-.---V..S....E--G...---------------------------------        82
MISTRHporpoise            S.-.---V..S....E--G...---------------------------------        82
A0A061R6K4tetraselmis     TL-.----------.HMSK.QDEQGTYSSS-------------------------       145
A0A061S3J4tetraselmis     TL-.----------IEMSK.RI---------------------------------        98
A0A061RM32tetraselmis     -------------------------------------------------------       117
Saccharomyces cerevisiae  -------------------------------------------------------        72
tetravirus                KI-G----------DYWPW.HYKKD------------------------------        83
B7EQS5rice                .L-D----------NPTNPSTKKI-------------------------------        90
ONM62967.1ZeaMays         .M-D----------.VPTD.NK---------------------------------        88
Q0D799rice                GI-.----------SFFSD.PKY--------------------------------       130
Q6YU35rice                GI-.----------SFFSD.PKY--------------------------------        98
AEE78372.1Arabidopsis     GL-.----------.FFTD.TY---------------------------------        88
Q654W0rice                .I-.----------.FFTE.TK---------------------------------        89
Q0DQF2rice                SI-.----------RFFSNS.RPNHDENNDD------------------------        96
NP_001327219.1Arabidopsis SL-.----------RFFSQE.N---------------------------------        72
NP_001353567.1ZeaMays     .L-.----------SFFSDSNNNNTPADK--------------------------        94
Q0D4T7rice                .L-.----------RFFAG.ATVARSDRHD-------------------------       127
Q6Z4G4rice                .I-.----------RFFAG.ATVPKSDRQN-------------------------        95
Plasmodium                ------I.F.GRFPFFFEI.KYHIDDPTFDKNSYKYMQNYYE...YVQ.......       180
MISTRHpython              .M-S---T.S.DRE.D--...C---------------------------------        80
MISTRHcornSnake           .M-S---V.S.D...D--...C---------------------------------        76
NDUFA4_annelid            SE-T---I...A..APAE...ID--------------------------------       127
Nematostella              ST-----K..SN..HE--...YE------------------..S-----------        82
MISTR1tick                ST-----K..SE.P.PE-..EI---------------------------------       128
MISTR1octopus             SP-.---IK.SE..HPEE...I---------------------------------        83
RosettaA                  GL-Q---G...HEEVFKPQSA-D------------------DLR.KL--------        88
Dictyostelium discoideum  DR-.TTMGYF.TIETGKYLKE----------------------------------        75
RosettaB                  QL-H---AQD.QAAFVLSLASS.--------------------------------        86
MISTRAVstarfish           TL-.---.E..VDPAIEKLKR---------------------.V..A.-------        95
MISTRAVscorpion           TI-A---.EW..IPE.EELRK---------------------.L.PW..------       109
MISTRAVhorseShoeCrab      T.-.---.E...IPE.ESLKK---------------------DL..S--------       105
MISTRAVsnail              VM-.---.K.EPIPE.EQLRR---------------------.......------        99
MISTRAVoctopus            NI-.---EK.VPIPE.EQLKK---------------------....F..------        98
MISTRAVleech              TI-.---GK.VPIPE.EALKK---------------------.......------        78
MISTRAVtick               TI-E---K.W..D.TMEEVERLR------------------.....TH-------       100
vMISTRAV_sqPox            T.-H---.LWRAIPE.EEVRRIE------------------RGVEGPR..-----        91
MISTRAVlamprey            TI-T---.QWEPVEA.ELVKKA.------------------R-------------        85
MISTRAVcoelacanth         TI-.---.KW.PVEE.QIVKSM.------------------.-------------        87
MISTRAVzebrafish          TI-.---.QW.PVEE.EMVKKM.------------------.-------------        86
MISTRAVsterlet            TI-.---.QW.PVEEVQIVKGLM------------------.-------------        85
MISTRAVflounder           TI-.---.KW.PVEE.ELVRKL.------------------.-------------        85
MISTRAVpike               TI-.---.QW.PIEE.ELVKSM.------------------.-------------        86
MISTRAValligator          TL-H---.QW.PIEE.EEVKKLM------------------.-------------        87
MISTRAVcrocodile          TF-Y---.EW.PIEE.EEVKKMM------------------.-------------        87
MISTRAVchicken            TI-H---.KW.PIEE.ESVKKL.------------------.-------------        86
MISTRAVemu                TI-.---.KW.PIEE.EKVKKL.------------------.-------------        86
MISTRAVpenguin            TI-.---.KW.PVEE.ENVRKL.------------------.-------------        86
MISTRAVcommonLizard       TI-.---.QW.PIEE.ETVREM.------------------.R------------        86
MISTRAVgekko              TI-.---.EW.PIEE.EKVRKVM------------------.-------------        86
MISTRAVgreenSeaTurtle     SI-.---.EW.SIEE.EKVKKIM------------------.-------------        87
MISTRAVpaintedTurtle      SI-.---.EW.SIEE.EKVKKMM------------------.-------------        87
MISTRAVpython             SI-H---.RW.PIEE.EEIRKL.------------------.G------------        84
MISTRAVcornSnake          SI-H---.KWEPIQE.EEIRKVF------------------.G------------        84
MISTRAVpitViper           TI-R---.KWEPIQE.EEVRKVF------------------.G------------        84
MISTRAvopposum            TI-.---.KW.PIEE.QKVRKL.------------------.-------------        83
MISTRAVplatypus           SI-.---.QW.PIEE.QKVKRL.------------------.-------------        83
MISTRAVmouse              TI-.---.QW.PVEE.QKVRRA.------------------R-------------        83
MISTRAVbrownBat           TI-.---.QW.PIEE.QKVRRA.------------------R-------------        84
MISTRAVflyingFox          TI-.---.QW.PIEE.QKVRRAS------------------R-------------        83
MISTRAVarmadillo          TI-.---.EWRPIEE.QKARRA.------------------.-------------        83
MISTRAVhedgehog           T.-.---.QW.PIEE.QKARKA.------------------.-------------        83
MISTRAVhuman              TI-.---.QW.PIEE.QNVQRV.------------------.-------------        83
MISTRAVsquirrel           TI-.---.QW.PIEE.QKVRRA.------------------.-------------        83
MISTRAVnarwhal            TI-.---.EW.PIEE.QQVRKA.------------------R-------------        83
MISTRAVporpoise           TI-.---.EW.PIEE.QQVRKA.------------------R-------------        83
MISTRAVhorse              TI-.---.EW.PIEE.QKVRRA.------------------.-------------        83
MISTRAVcow                TI-.---.EW.PIEE.QKVRRA.------------------R-------------        83
MISTRAVdingo              TI-.---.EW.PIEE.QKVRRA.------------------.-------------        83
MISTRAVpangolin           TI-.---.EW.PIDE.QKVRKA.------------------.-------------        83


157 sequences (S6 Fig)

Consensus                 FAENSEAPEXXXXXXXQXCXMSXX-QX------------------V---A-------M--   29
MISTR1tick                ------------........LK..-E.RWRYVSSTCVRR-LRQNCL-GELEGKRPVRV--   43
Drosophila                ------------------------------------------------------------
MISTR1snail               ------------------------------------------------------------
MISTR1octopus             ------------------------------------------------------------
MISTRHpython              ------------------------------------------------------------
MISTR1starfish            ------------------------------------------------------------
MISTRHzebrafish           ------------------------------------------------------------
MISTRHgoldfish            ------------------------------------------------------------
MISTRHLzebrafish          ------------------------------------------------------------
MISTRHsterlet             ------------------------------------------------------------
MISTRHflounder            ------------------------------------------------------------
MISTRHpike                ------------------------------------------------------------
MISTR1horseShoeCrab       ------------------------------------------------------------
MISTRHlamprey             ------------------------------------------------------------
MISTRHgiantTortoise       ---------------------------------------------------------.--    1
MISTRHcoelacanth          ------------------------------------------------------------
MISTRHplatypus            ---------------------------------------------------------.--    1
MISTRHhedgehog            ---------------------------------------------------------.--    1
MISTRHhuman               ---------------------------------------------------------.--    1
MISTRHmouse               ---------------------------------------------------------.--    1
MISTRHdingo               ---------------------------------------------------------.--    1
MISTRHarmadillo           ---------------------------------------------------------.--    1
MISTRHbrownBat            ---------------------------------------------------------.--    1
MISTRHnarwhal             ---------------------------------------------------------.--    1
MISTRHpangolin            ---------------------------------------------------------.--    1
MISTRHflyingFox           ---------------------------------------------------------.--    1
MISTRHbison               ---------------------------------------------------------.--    1
MISTRHhorse               ---------------------------------------------------------.--    1
MISTRHsquirrel            ---------------------------------------------------------.--    1
MISTRAHcow                ---------------------------------------------------------.--    1
MISTRHthornScrubTortoise  ---------------------------------------------------------.--    1
MISTRHwallLizard          --------------------.G..-E---------------------AS.SAQPGPGA--   16
MISTRHcommonLizard        --------------------.G..-E---------------------AS.TPQPSPGA--   16
MISTRHpenguin             ---------------------------------------------------------.--    1
MISTRHalligator           ------------------------------------------------------------
MISTR1python              ------------------------------------------------------------
MISTR1cornSnake           ----------------------..-..QPR---------------A-PP.AAA--SAA--   17
MISTR1brownSnake          --------------------....-..QSR---------------.-PP.AAAASPAA--   21
MISTR1LpitViper           --------------------....-..QPR---------------.-PP.-------A--   14
MISTR1pitViper            --------------------....-..QPR---------------.-PP.-------A--   14
MISTR1pike                ------------------------------------------------------------
MISTR1Lflounder           ------------------------------------------------------------
MISTR1zebrafish           ------------------------------------------------------------
MISTR1goldfish            ------------------------------------------------------------
MISTR1flounder            ------------------------------------------------------------
MISTR1Lzebrafish          ------------------------------------------------------------
MISTR1Lgoldfish           ------------------------------------------------------------
vNamao                    ------------------------------------------------------------
MISTR1alligator           ------------------------------------------------------------
MISTR1saltWaterCrocodile  ------------------------------------------------------------
MISTR1crocodile           ------------------------------------------------------------
MISTR1lamprey             ------------------------------------------------------------
MISTR1wallLizard          ------------------------------------------------------------
MISTR1commonLizard        ------------------------------------------------------------
MISTR1coelacanth          ------------------------------------------------------------
MISTR1greenSeaTurtle      ------------------------------------------------------------
MISTR1thornScrubTortoise  ------------------------------------------------------------
MISTR1giantTortoise       ------------------------------------------------------------
MISTR1paintedTurtle       ------------------------------------------------------------
MISTR!threeToedTurtle     ------------------------------------------------------------
MISTR1chicken             ------------------------------------------------------------
MISTR1emu                 ------------------------------------------------------------
MISTR1bison               ------------------------------------------------------------
MISTR1sterlet             ------------------------------------------------------------
MISTR1gekko               ------------------------------------------------------------
MISTR1porpoise            ------------------------------------------------------------
MISTR1opposum             ------------------------------------------------------------
MISTR1human               ------------------------------------------------------------
MISTR1platypus            ------------------------------------------------------------
MISTR1brownBat            ------------------------------------------------------------
MISTR1hedgehog            ------------------------------------------------------------
MISTR1horse               ------------------------------------------------------------
MISTR1flyingFox           ------------------------------------------------------------
MISTR1dingo               ------------------------------------------------------------
MISTR1pangolin            ------------------------------------------------------------
MISTR1narwhal             ------------------------------------------------------------
MISTRHporpoise            ------------------------------------------------------------
MISTR1armadillo           ------------------------------------------------------------
MISTR1cow                 ------------------------------------------------------------
MISTR1mouse               ------------------------------------------------------------
MISTR1penguin             ------------------------------------------------------------
MISTR1squirrel            ------------------------------------------------------------
MISTRHbrownSnake          ------------------------------------------------------------
MISTRHcornSnake           ------------------------------------------------------------
A0A061R6K4tetraselmis     --------------------KR..NI-------LSL-SLNLRIRA.TKPIREYSQPRKGE   32
A0A061S3J4tetraselmis     ------------------------------------------------------------
A0A061RM32tetraselmis     --------..........E.YQ..G..GWYFQTKSISGRSFRSRCLFPPF-------PAH   45
tetravirus                ------------------------------------------------------------
B7EQS5rice                ------------------------------------------------------------
ONM62967.1ZeaMays         ------------------------------------------------------------
Q0D799rice                ................P...AR..AA.-----------K------------------QAS   31
Q6YU35rice                -----------------------.AA.-----------A------------------ASS    8
AEE78372.1Arabidopsis     ------------------------------------------------------------
Q654W0rice                ------------------------------------------------------------
Q0DQF2rice                ------------------------------------------------------------
NP_001327219.1Arabidopsis ------------------------------------------------------------
NP_001353567.1ZeaMays     ------------------------------------------------------------
Q0D4T7rice                ------------------..EQ..G..-----------QASRSRS.---S-------VSG   21
Q6Z4G4rice                ------------------------------------------------------------
Plasmodium                --------------------------------MLIFQNA-QHYFNF---FRNFNGCYT--   22
Neurospora crassa         -------------------------------MFASRVAR-QAFRQT---PRMMRPIPKEE   25
Saccharomyces cerevisiae  ----------------------------------------------------MRPAQLLL    8
NDUFA4_annelid            ----------------------------LFFCYVTFLRR-GHRIL.---FGGYPLSRVVE   28
Schizosaccharomyces pombe -------------------------------------------------------MSI--    3
RosettaA                  ------------------------------------------------------------
Dictyostelium discoideum  ------------------------------------------------------------
RosettaB                  ------------------------------------------------------------
MISTRAVstarfish           ---------------------------------------------------------.--    1
MISTRAVscorpion           ----------------------------------------MHFRTI---FFEIMSQNF--   15
MISTRAVoctopus            -------------------------------------------------------MPS--    3
MISTRAVsnail              ------------------------------------------------------MDST--    4
MISTRAVleech              ------------------------------------------------------------
Nematostella              ------------------------------------------------------------
MISTRAVtick               ----------------------------------------------------MKKLDT--    6
vMISTRAV(sqPox)           ------------------------------------------------------------
MISTRAVhorseShoeCrab      -------------------------------------------MAS---PGNKPSAIS--   12
MISTRAVpython             ------------------------------------------------------------
MISTRAVbrownSnake         ------------------------------------------------------------
MISTRAVcornSnake          ------------------------------------------------------------
MISTRAVpitViper           ------------------------------------------------------------
MISTRAvopposum            ------------------------------------------------------------
MISTRAVplatypus           ------------------------------------------------------------
MISTRAVmouse              ------------------------------------------------------------
MISTRAVhuman              ------------------------------------------------------------
MISTRAVsquirrel           ------------------------------------------------------------
MISTRAVnarwhal            ------------------------------------------------------------
MISTRAVporpoise           ------------------------------------------------------------
MISTRAVhorse              ------------------------------------------------------------
MISTRAVbison              ------------------------------------------------------------
MISTRAVcow                ------------------------------------------------------------
MISTRAVdingo              ------------------------------------------------------------
MISTRAVpangolin           ------------------------------------------------------------
MISTRAVarmadillo          ------------------------------------------------------------
MISTRAVhedgehog           ------------------------------------------------------------
MISTRAVbrownBat           ------------------------------------------------------------
MISTRAVflyingFox          ------------------------------------------------------------
MISTRAVlamprey            ------------------------------------------------------------
MISTRAVcommonLizard       ------------------------------------------------------------
MISTRAwallLizard          ------------------------------------------------------------
MISTRAVcoelacanth         ------------------------------------------------------------
MISTRAVsterlet            ------------------------------------------------------------
MISTRAVflounder           ------------------------------------------------------------
MISTRAVpike               ------------------------------------------------------------
MISTRAVgoldfish           ------------------------------------------------------------
MISTRAVzebrafish          ------------------------------------------------------------
MISTRAValligator          ------------------------------------------------------------
MISTRAVcrocodile          ------------------------------------------------------------
MISTRAVsaltWaterCrocodile ------------------------------------------------------------
MISTRAVchicken            ------------------------------------------------------------
MISTRAVemu                ------------------------------------------------------------
MISTRAVpenguin            ------------------------------------------------------------
MISTRAVgekko              ------------------------------------------------------------
MISTRAVgreenSeaTurtle     ------------------------------------------------------------
MISTRAVpaintedTurtle      ------------------------------------------------------------
MISTRAVthreeToedTurtle    ------------------------------------------------------------
MISTRAVgiantTortoise      ------------------------------------------------------------
MISTRAVthornScrubTortoise ------------------------------------------------------------

Consensus                 ---AGM----M-LG-FF--RQLKKHPELIPL----FGFIGLGAGGAALYL--LRLALFNP   72
MISTR1tick                ---YNF---KR-KSFSL--QGM.R..S....----VVIV.F.GL..VW.T--A....R..   88
Drosophila                ----------.-Q.LGL--QS...N.A....----YVCV.A..I..VY.M--A...TR..   41
MISTR1snail               ----------.-K.LTL--SS..G..S....----.VCV.T.VA...Y..--...STR..   41
MISTR1octopus             ----------.-K.LSL--QS..T..S.V..----YV.V.A.MA..FF.I--T...TRSL   41
MISTRHpython              --------------MSLQI.R..GF.TIFS.----ILIT.F.VA.GLYI.--A.KTF.I.   40
MISTR1starfish            ---------M.-Q.LTM--KS.RS.YS....----.ISV.A.SVF..Y..--A....K..   42
MISTRHzebrafish           -----.---EI-.RMMH--..A....G...Q----.V.MSV.VC..S...--I...-RG.   42
MISTRHgoldfish            ----------.-.RKVR--D.V....G...Q----.F..C..M...F...--F...-RG.   40
MISTRHLzebrafish          -----.---LL-.RKVR--D.V....G...Q----.F..C..M...FT..--F...-RG.   42
MISTRHsterlet             ----------.-FRLLA--..A..N.G...Q----.F..S..L...S...--V...-VS.   40
MISTRHflounder            ---------MI-FRTAV--EHA.R..G...Q----.F..C..L....V..--F...-KG.   41
MISTRHpike                ---MQV---K.-IRTAM--QHA.R..G...Q----.F..M..M...SM..--V...-KG.   44
MISTR1horseShoeCrab       ---------------MNSL.S.R...S.V..----VATV...VVV.S...--G...VKS.   39
MISTRHlamprey             -----.---PL-F.NL.--SKAR..RS.Y.M----LF.....LST....T--.....R..   43
MISTRHgiantTortoise       ---LWR---GP-GRLLSPASLRGIPGG....----I......L.S.....--.....YS.   48
MISTRHcoelacanth          ----------.-FRLIS--K.A....G....----.FC....M.T.SI..--....I...   41
MISTRHplatypus            ---..S---GL-R.RA.--....R..G....----I...A..M.S.G...--.....RS.   46
MISTRHhedgehog            ---..T---SL-GANLY--.KI.R..A...M----I......L.S.....--....VRS.   46
MISTRHhuman               ---..A---SL-GAR.Y--..I.R..GI..M----I.L.C..M.S.....--.....RS.   46
MISTRHmouse               ---..T---SL-GTR.Y--..I.R..G...M----I...C..M.S.G...--.....RS.   46
MISTRHdingo               ---..T---GP-GAR.Y--..I.R..A...M----I......M.S.....--.....RS.   46
MISTRHarmadillo           ---..T---SL-GARLY--..I.R..A...M----IS.....M.S.....--.....RS.   46
MISTRHbrownBat            ---..T---GL-GARLY--..I.R..A...M----I......M.S.....--.....RS.   46
MISTRHnarwhal             ---..T---SL-GAR.Y--..I.R..G...M----I......M.S.T...--....VRS.   46
MISTRHpangolin            ---..T---SL-WAR.Y--..IRR..A...M----I......M.S.....--.....RS.   46
MISTRHflyingFox           ---..T---SL-GAR.Y--..I.R..A...M----I......M.S.....--.....RS.   46
MISTRHbison               ---..T---SL-GAR.Y--..I.R..G...M----I......M.S.....--.....RS.   46
MISTRHhorse               ---..T---SL-GAR.Y--..I.R..G...M----I......M.S.....--.....RS.   46
MISTRHsquirrel            ---..T---SL-GAR.Y--..I.R..G...M----I......M.S.....--.....RS.   46
MISTRAHcow                ---..T---SL-GAR.Y--..I.R..G...M----I......M.S.....--.....RS.   46
MISTRHthornScrubTortoise  ---G.T---RP-GFA.A--...RR..G....----I......L.S.....--.....CS.   46
MISTRHwallLizard          ---K.A---PL-R.R.S--....R..G....----I......L.S.....--....IYS.   61
MISTRHcommonLizard        ---M.A---PL-RVR.S--....R..G....----I......L.S.....--....IYS.   61
MISTRHpenguin             ---K.P---LL-G.M.S--.HV.R..G....----I...SV.L.S.V...--.....YS.   46
MISTRHalligator           ---------------------------....----IS..S..M.S.V...--.....YS.   27
MISTR1python              ----------------------MVSDL....----.LIM.TAVT..G...--......C.   32
MISTR1cornSnake           ---PNP---GV-I.FLR--H.V.HR.S....----.IIM.TAVA..G...--M....YC.   62
MISTR1brownSnake          ---SSP---GL-I.FLR--H.V.HR.S....----.LIM.TAVA..G...--M.....C.   66
MISTR1LpitViper           ---.NP---GL-I.FLR--H.I.HR.S.M..----.FIM.TAVA..G...--M...F.C.   59
MISTR1pitViper            ---.NP---GL-I.FLR--H.I.HR.S.M..----.FIM.TAVA..G...--M...F.C.   59
MISTR1pike                ---------MV-IAFVT--KT..N..A....----LV..SG.TIMSGT..--A....R..   42
MISTR1Lflounder           -----.---SV-FSLVA--K..RS..A....----.I...G.VTMS.T..--C....K..   43
MISTR1zebrafish           ----------.-.ATVM--K...S..A....----.I...G..TMSM...--G....K..   41
MISTR1goldfish            ----------.-.STVL--K...S..A....----.V...G..TMSM...--G....K..   41
MISTR1flounder            ----------.-FATVS--K..RS..A....----.I...G.VSMSMM..--A....R..   41
MISTR1Lzebrafish          ----------.-.SMVS--...RS..A....----.I...G.CTMSLS..--A....R..   41
MISTR1Lgoldfish           ----------.-.STVS--...RS..A....----.I...G.CTMSMT..--G....R..   41
vNamao                    ----------.-FKTIR--K.I.S..S...I----IVVMAT..S..MF.I--.....R..   41
MISTR1alligator           ----------.-FSLMA--.HARR..S.L..----.L...C.GV......--....VSS.   41
MISTR1saltWaterCrocodile  ----------.-FSLMA--.HARR..S.L..----.L...S..V..G...--....V.S.   41
MISTR1crocodile           ----------.-F.TMA--.HAR...S.F..----.L...S..A..G...--........   41
MISTR1lamprey             ----------.-.RLML--T.A....A....----...L...MMM.GT.T--M.......   41
MISTR1wallLizard          ----------.-FRLML--THA....S....----.I...I.GT..G..I--M....R..   41
MISTR1commonLizard        ----------.-FRLML--THA....A....----.F...I.GT..G..I--M....R..   41
MISTR1coelacanth          ----------.-FSLMA--..A.S..S....----.L...F..C.S.M..--A.....S.   41
MISTR1greenSeaTurtle      ----------.-FRLML--S.A....S....----.I...A.GS.....I--M...M...   41
MISTR1thornScrubTortoise  ----------.-FRLM.--S.A....S....----.I...A.GS......--M...M...   41
MISTR1giantTortoise       ----------.-FRLM.--S.A....S....----.I...A.GS.....I--M...M...   41
MISTR1paintedTurtle       ----------.-FRLM.--N.A....S....----.I...I.GS.....I--M...M...   41
MISTR!threeToedTurtle     ----------.-FRLM.--N.A....S....----.V...A.GT.....I--M...M...   41
MISTR1chicken             ----------.-FRVMV--NHAR...S....----.LI..S.GI.....V--M...V...   41
MISTR1emu                 ----------.-FRVMV--SHA....S....----.LI..S.GV.....V--M...V...   41
MISTR1bison               ----------.-ICRTV--S.A....S...F----.L...A.GT.....V--.HV.....   41
MISTR1sterlet             ----------.-.RTMI--S.S....S....----.I...T..L..GM..--A....R..   41
MISTR1gekko               ----------.-FRLMM--SHA....S.V..----.L...A.GT......--....V...   41
MISTR1porpoise            ----------.-.HQIT--G.A....S....----.V..RV.GT.....V--.H.E....   41
MISTR1opposum             ----------.-FRMII--N.A....S....----.L...A.G...T..V--M.......   41
MISTR1human               ----------.-.RQII--G.A....S....----.V...T..T..T...--........   41
MISTR1platypus            ----------.-.RQVV--S.A....S....----.L...A.GT.....V--M.......   41
MISTR1brownBat            ----------.-.RQII--N.A....S....----.V...A.GT..V..V--T.......   41
MISTR1hedgehog            ----------.-.RQIL--G.A....S....----.V...A..T..G..I--........   41
MISTR1horse               ----------.-.RHIL--G.A....S....----.I...A.GT.....V--....M...   41
MISTR1flyingFox           ----------.-.RHIV--G.A....S....----.I...A.GT.....V--........   41
MISTR1dingo               ----------.-.RQII--G.A....S....----.I...A.GT.....V--........   41
MISTR1pangolin            ----------.-.RQII--G.A....S....----.I...A.GT.....V--........   41
MISTR1narwhal             ----------.-IRQII--G.A....S....----.L...A.GT.....V--........   41
MISTRHporpoise            ----------.-IRQII--G.A....S....----.I...A.GT.....V--........   41
MISTR1armadillo           ----------.-.RQIV--G.A....S....----.V...T..T.....V--....M...   41
MISTR1cow                 ----------.-.RQII--G.A.R..S....----.I...A.GT.....V--T.......   41
MISTR1mouse               ----------.-.RQIL--G.A....S....----.V...A.GT.....V--M.......   41
MISTR1penguin             ----------.-.RQIL--G.A....S....----.V...A.GT.....V--M.......   41
MISTR1squirrel            ----------.-.RQIL--G.A....S....----.V...A.GT.....V--M.......   41
MISTRHbrownSnake          ------------MS-LR--MRQLTRVPTLS.----ILIT.F.VV.GLYI.--A.KTF.V.   39
MISTRHcornSnake           ------------MP-LR--LRQLTRFPTLS.----ILIT.F.VA.GLYI.--A.KTF.V.   39
A0A061R6K4tetraselmis     LQLKLSYM----S.-RT--.FSWLAA.AY..----.VTV.A.CFAG.FQ.--V.WFSSS.   79
A0A061S3J4tetraselmis     -----.AS----A.-AK--KFSWMAV.AY..----.VTV.G.VLLC.FQ.--A.C.TQ..   42
A0A061RM32tetraselmis     CI-FDHSD----MS-RQ--FSRWLV..AA..----ALAV.GALTMMTYTA--F.SFYSTG   91
tetravirus                -------------------MFPRPK..VY..----IVAVST.I.MMFYAG--A.SLYTSG   35
B7EQS5rice                ----------------M--ASRWIR..VY..----.ATT.VAV.IC.MQ.--V.NITT..   36
ONM62967.1ZeaMays         ----------------M--SSRWVRA.VY..----.ATT.VAV.ICVMQ.--V.NITT..   36
Q0D799rice                HG-RRRCV----.R-RL--EEVDPPR.VY..----.LAT.VAVSICVGQ.--V.NITG..   77
Q6YU35rice                AA-W----------------KRWIR..VY..----.LAT.VAVSICVGQ.--V.NITG..   45
AEE78372.1Arabidopsis     ----------------M--ASRWLR..VY..----.AAT.VAV.IC.FS.--I.NITG..   36
Q654W0rice                ---------------MA--SSRWVR..VY..----.AAM.VAV.ICGFQ.--F.NITG..   37
Q0DQF2rice                -------------------MGRWVR..VY..----MAAMM.AS.MVVFQ.--G.NVCT..   35
NP_001327219.1Arabidopsis --------------------------------------M.FVTSMVVFQ.--T.N.FL..   20
NP_001353567.1ZeaMays     -------------------MGRWLK.DVY..----IAAMSFVT.MCVFQ.--A.NV.M..   35
Q0D4T7rice                LA-STATA----AS-ID--MGRWLK.DVY..----IAAMTFVT.LCTFQ.--T.NVFM..   67
Q6Z4G4rice                -------------------MGRWVK.DVY..----IVAMS.VG.MCVFQ.--T.NVFM..   35
Plasmodium                --DNKL------.KF..--KKSYNNWFND.SQYNYYFISYYAVALSMCII--..NL....   70
Neurospora crassa         QAAHTVSQ-----RLRM--.IKTIPA..W..----GVVV.FAVSA.IYSI--T.HLVVDK   72
Saccharomyces cerevisiae  NTAKK----------TS--GGY.IPV..T..----.LAV.VALCSGTYFT--YKKLRTDE   50
NDUFA4_annelid            NDARKPCQPWNYG.INP--QGSQEA.FAD.S--S-LLCASWHGL.GR.HS---TPCDQK.   80
Schizosaccharomyces pombe --MRSI----.-SNRLV--.WSREY...FIT----WCVMTYTF.V.GYM.GQRG.LVQHE   50
RosettaA                  ------------MSSAV--QF.RANKA.L..----AACVA..TAM.SGHI--..R..SDH   40
Dictyostelium discoideum  --------------------MARIDYATA..----.VIV..AVVLTGATG--YKRLSSDQ   34
RosettaB                  ----------.-I.RLI--GTV..Y..VT..----LVVCSFA.SFGIFS.--T.FVTS..   41
MISTRAVstarfish           --GH.I-G--G-K.ILA--.LGRANY..T..----VVIT.TVMVL.TSFS--MFSI.KKT   47
MISTRAVscorpion           --HKEI-K--S-SIFG.--KMMR....V...----VTIV.FAFT.MIAFG--IYSFFSKS   61
MISTRAVoctopus            --F.T.-K--S-F.FGL--.TF.RF...L..----V...TFAVTMGSSFA--VYSL.TK.   49
MISTRAVsnail              --ARAQ-Q--R-F.FGM--.AF..F......----ATI.STACV..CCFM--AYALATK.   50
MISTRAVleech              -------------------------KQ.L..----LA.V.AACT.G.SFV--IYSLYQK.   29
Nematostella              --------------MLV--.Y..RY......----.VC..AAV...TWFI--G.SL.TH.   38
MISTRAVtick               --KGK.-H-----AFGL--.A..V.Y..V..----VTV..IA.V.C.GFC--VYSF.-K.   49
vMISTRAV(sqPox)           ------------MARLL--TLIG..K.....----VAAV.GA.V..TSFA--.YSLG-K.   39
MISTRAVhorseShoeCrab      --HGE.-K--N-FAFG.--.AMR.K..I...----IAIMTTACV.V.A.C--VYALVHKS   58
MISTRAVpython             ------------MV-V.--.Y.N..R.....----AMIMTTTLS.M.FTG--INALR-RS   38
MISTRAVbrownSnake         ------------MP-I.--.Y.N..R.....----AIIMTTTLS.M.YTG--I.ALK-RS   38
MISTRAVcornSnake          ------------MS-..--.YFN..R.....----AMIMTTTLS.MVYTG--I.ALR-RS   38
MISTRAVpitViper           ------------MS-I.--.Y.N..R.....----AMIMTTTLS.M.YTG--..ALR-RS   38
MISTRAvopposum            ------------MN-.V--QF.M.RK.....----IA.VSMAGC..VGIS--FYTLA-K.   38
MISTRAVplatypus           ------------M.-I.--QI.M.KK.I...----VT.VTFAGL..ISVS--VYSLF-KT   38
MISTRAVmouse              ------------M.-V.--QI.M.NK.....----AF..SVA.T..TSFA--.YALK-KT   38
MISTRAVhuman              ------------MS-..--QL.M.RK.....----VV.MTVA....SSFA--VYSLW-KT   38
MISTRAVsquirrel           ------------M.-I.--QT.M.KK.....----VF.MTFA.A..SSFA--IYSLK-KT   38
MISTRAVnarwhal            ------------MS-..--QL.M.RK.....----VL.TTVA.T..LSFA--.YSLR-KT   38
MISTRAVporpoise           ------------MS-..--QL.M.RK.....----VL.TTVA.T..LSFA--.YSLR-KT   38
MISTRAVhorse              ------------MN-..--QL.R.KK.....----VA.MTVA.T..TSFA--.YSLR-KT   38
MISTRAVbison              ------------M.-..--QL.M.KK.....----VF.MTVA.A..SSFA--VYSLR-KS   38
MISTRAVcow                ------------M.-..--QL.M.KK.....----VF.MTVA.A..SSFA--VYSLR-KS   38
MISTRAVdingo              ------------MN-..--QL.M.KK.....----VL.MATA....SSFA--VYSLQ-KS   38
MISTRAVpangolin           ------------M.-..--QL.M.KK.....----VL.MTVA....SSFA--VYSLQ-KT   38
MISTRAVarmadillo          ------------MS-..--QL.M.KK.....----VVIMTFA....SSFA--VYSLR-KT   38
MISTRAVhedgehog           ------------MS-..--.L.M.KK.....----ALIMTVA.S..SSFA--VYSLR-KS   38
MISTRAVbrownBat           ------------MN-L.--QL.M.KK.....----ALIMTVA.S..SSFA--VYSLNKKS   39
MISTRAVflyingFox          ------------MN-L.--QL.M.KK.....----AVIMTAA.S..LSFA--.YSLK-KT   38
MISTRAVlamprey            ----------.-GP-VT--KF.L.RK.V..I----VV.L.FTV..GV.MG--IYSL.TKS   40
MISTRAVcommonLizard       -----.-A--N-N.-..--QL.M.KK.....----I..VS.AGV..TFAC--WNA-.RK.   41
MISTRAwallLizard          -----.-A--N-M.-..--EL.M.KK.....----I..A..AGCF.IYSS--WHS-.RK.   41
MISTRAVcoelacanth         -----.-P--V-TT-..--QM.R.KK....I----I.IM.MA.T.CT.TG--IYFLFSKT   42
MISTRAVsterlet            ----------.-S.-..--KM...KK.....----I.IMTFA.T..TSAG--IYFLATK.   40
MISTRAVflounder           ----------.-T.-..--QM.R.RK.....----I..MAFA.T..TSAA--.YFLFTKT   40
MISTRAVpike               -------M--K-S.-..--QM.R.KK.....----I..MAFA.I..TSAS--.YFLFTKT   41
MISTRAVgoldfish           -------M--H-G.-.L--QM.L.RK.....----I..V.CA.L..TTAS--IYFL.TK.   41
MISTRAVzebrafish          -------M--N-G.-LI--QL.R.RK.....----L.IVSCA.F..TTTM--IYFL.TK.   41
MISTRAValligator          -----.-G--N-T.-..--HL.R.KK.....----V..VAFA.V..VSAC--VYALVSKT   42
MISTRAVcrocodile          -----.-V--S-T.-..--QL.R.KK.....----V..VTFA.V..VSAC--VYALVSKT   42
MISTRAVsaltWaterCrocodile -------M--S-AS-..--QL.R.KK.....----I..VTFAGV..VCAC--VYALVSKT   41
MISTRAVchicken            -------M--S-AS-..--QL.RTKK.....----..VVSSA.V..VAFS--VYSLFSKS   41
MISTRAVemu                -------M--N-MS-..--QI.RAKK.....----V.VVSFA.L..TSFS--IYSL.SKS   41
MISTRAVpenguin            -------M--S-TS-..--QI..AKK.....----V.VVSFA.V..LSFS--VYSLFSKS   41
MISTRAVgekko              -----.-A--N-..-..--QM...KR.....----I..VS.AGV..V.SS--.YAF-TKS   41
MISTRAVgreenSeaTurtle     -----.-A--N-..-..--QM.R.NK.....----V..V.FA.V..LGAS--.YFLRTKS   42
MISTRAVpaintedTurtle      -----.-A--N-..-..--QL.R.NK.....----I..VS.A....LTAS--.YSLCTKS   42
MISTRAVthreeToedTurtle    -----.-A--N-..-..--QL.R.NK.....----I..V..A....LTAS--.YSLCTKS   42
MISTRAVgiantTortoise      -----.-A--N-..-..--QL.R.NK.....----I..V.FA.V..LAAS--.YALCTKS   42
MISTRAVthornScrubTortoise -----.-A--K-..-..--QL.R.NK.....----I..V.FAGV..LAAS--.YSLCTKS   42

Consensus                 ---DVSWDKK-----------------------------------------NPEPWNKLD   88
MISTR1tick                ---....N..T----------------------------------------.....QEWS  105
Drosophila                ---..T.NRTS----------------------------------------.....QEYK   58
MISTR1snail               ---....KRDE---------------------------------------V.EY...AYK   59
MISTR1octopus             ---....T.S-----------------------------------------TEL..TQVS   57
MISTRHpython              ---E...E..N-----------------------------------------QKL..NRG   56
MISTR1starfish            ---.AT....N----------------------------------------..Y..TRIK   59
MISTRHzebrafish           ---HI...RRN----------------------------------------........S   59
MISTRHgoldfish            ---H.T.N.RS----------------------------------------........S   57
MISTRHLzebrafish          ---H.V.N.ST----------------------------------------......Q.S   59
MISTRHsterlet             ---Y.V.N..N----------------------------------------.....S...   57
MISTRHflounder            ---Y.V.N.TN----------------------------------------.........   58
MISTRHpike                ---H.T.N.TS----------------------------------------......Q..   61
MISTR1horseShoeCrab       ---E...N..Q----------------------------------------......EY.   56
MISTRHlamprey             ---.I..N..G----------------------------------------......N.E   60
MISTRHgiantTortoise       ---.......N----------------------------------------........S   65
MISTRHcoelacanth          ---YI.....N----------------------------------------.........   58
MISTRHplatypus            ---.....R.N----------------------------------------......R.R   63
MISTRHhedgehog            ---..C..R.N----------------------------------------......R.S   63
MISTRHhuman               ---..C..R.N----------------------------------------......R.S   63
MISTRHmouse               ---..C..R.N----------------------------------------......R.S   63
MISTRHdingo               ---..C..R.N----------------------------------------......R.S   63
MISTRHarmadillo           ---..C..R.N----------------------------------------......R.S   63
MISTRHbrownBat            ---..C..R.N----------------------------------------......R.S   63
MISTRHnarwhal             ---..C..R.N----------------------------------------......R.S   63
MISTRHpangolin            ---..C..R.N----------------------------------------......R.S   63
MISTRHflyingFox           ---..C..R.N----------------------------------------......R.S   63
MISTRHbison               ---..C..R.N----------------------------------------......R.S   63
MISTRHhorse               ---..C..R.N----------------------------------------......R.S   63
MISTRHsquirrel            ---..C..R.N----------------------------------------......R.S   63
MISTRAHcow                ---..C..R.N----------------------------------------......R.S   63
MISTRHthornScrubTortoise  ---.......N----------------------------------------........S   63
MISTRHwallLizard          ---.....R.N----------------------------------------........S   78
MISTRHcommonLizard        ---.....R.N----------------------------------------........S   78
MISTRHpenguin             ---.....R.N----------------------------------------........N   63
MISTRHalligator           ---.....R.N----------------------------------------........G   44
MISTR1python              ---E.R....N----------------------------------------......Q.E   49
MISTR1cornSnake           ---E.R....N----------------------------------------......N..   79
MISTR1brownSnake          ---E.R....N----------------------------------------......N..   83
MISTR1LpitViper           ---E.R....N----------------------------------------......N..   76
MISTR1pitViper            ---E.R....N----------------------------------------......N..   76
MISTR1pike                ---.....R.N----------------------------------------......NIA   59
MISTR1Lflounder           ---.....R.N----------------------------------------......N.S   60
MISTR1zebrafish           ---.C...R.N----------------------------------------........G   58
MISTR1goldfish            ---.C...R.N----------------------------------------........G   58
MISTR1flounder            ---..C..R.N----------------------------------------........G   58
MISTR1Lzebrafish          ---..C....N----------------------------------------.......MG   58
MISTR1Lgoldfish           ---..C....N----------------------------------------........G   58
vNamao                    ---YIT..R.N----------------------------------------......NIK   58
MISTR1alligator           ---..C....N----------------------------------------........G   58
MISTR1saltWaterCrocodile  ---..C....N----------------------------------------........G   58
MISTR1crocodile           ---..C....N----------------------------------------........G   58
MISTR1lamprey             ---.....R.N----------------------------------------........G   58
MISTR1wallLizard          ---..C..R.N----------------------------------------........G   58
MISTR1commonLizard        ---..C..R.N----------------------------------------........G   58
MISTR1coelacanth          ---..C....N----------------------------------------........G   58
MISTR1greenSeaTurtle      ---..C....N----------------------------------------........A   58
MISTR1thornScrubTortoise  ---..C....N----------------------------------------........A   58
MISTR1giantTortoise       ---..C....N----------------------------------------.......MA   58
MISTR1paintedTurtle       ---..C....N----------------------------------------........A   58
MISTR!threeToedTurtle     ---..C....N----------------------------------------........A   58
MISTR1chicken             ---..C....N----------------------------------------........A   58
MISTR1emu                 ---..C....N----------------------------------------........S   58
MISTR1bison               ---.QC.LLN-----------------------------------------.NDS....G   57
MISTR1sterlet             ---.....R.N----------------------------------------.......MN   58
MISTR1gekko               ---..C....N----------------------------------------........G   58
MISTR1porpoise            ---.....R.N-------------N-------------------PGSSLAN........G   66
MISTR1opposum             ---.....R.N----------------------------------------........N   58
MISTR1human               ---..C..R-N----------------------------------------........G   57
MISTR1platypus            ---.....R.N----------------------------------------........R   58
MISTR1brownBat            ---..C....N----------------------------------------.......VA   58
MISTR1hedgehog            ---.....R.N----------------------------------------........G   58
MISTR1horse               ---.....R.N----------------------------------------........G   58
MISTR1flyingFox           ---.....R.N----------------------------------------........G   58
MISTR1dingo               ---.....R.N----------------------------------------........G   58
MISTR1pangolin            ---.....R.N----------------------------------------........G   58
MISTR1narwhal             ---.......N----------------------------------------........G   58
MISTRHporpoise            ---.......N----------------------------------------........G   58
MISTR1armadillo           ---.....R.N----------------------------------------........G   58
MISTR1cow                 ---.....R-N----------------------------------------........G   57
MISTR1mouse               ---.....R-N----------------------------------------........G   57
MISTR1penguin             ---.....R.N----------------------------------------........G   58
MISTR1squirrel            ---.....R.N----------------------------------------........G   58
MISTRHbrownSnake          ---E...E.NQ-------ESWNNRGLSDQHELFATSVDSKDLKEDR--------------   75
MISTRHcornSnake           ---E..LE.NQ-------ELWNNLGPSD--KLFAMSVDSKDLKKDR--------------   73
A0A061R6K4tetraselmis     ---NAQTN.EATRKQAIPEDPQKLVE---AERYRDHALRRLSLKYGGD------------  121
A0A061S3J4tetraselmis     ---..KLL.-TTRTECIPETWDAERS---GRTFHDHAVRRFLRDYAG-------------   82
A0A061RM32tetraselmis     ---..MLN..-DRENFKTT-----EE---LNVSSDWGV----------------------  139
tetravirus                ---..AVY.S-DRGLKMSGE---YNP---YKEY---GLKDH----P--------------   64
B7EQS5rice                ---E.RVT.E-NRAAGVLEN---FDE---GKRYSQHGVRRFWLSKR--------------   72
ONM62967.1ZeaMays         ---E.RVT.E-KRAAGVLDN---HDE---GRRYSQHGVRRFWLSKR--------------   72
Q0D799rice                ---E.RVL.E-KRAAGVLEN---FDE---GKRYSQHGFRKFIDGKR--------------  113
Q6YU35rice                ---E.RVL.E-KRAAGVLEN---FDE---GKRYSQHGFRKFIDGKR--------------   81
AEE78372.1Arabidopsis     ---E.RCT.E-NRAAGILDN---HAE---GEKYKENFLRKFVRNKK--------------   72
Q654W0rice                ---E.RVN.V-GRAAGVLEN---HEE---GRRYAEHGLRNYVRDKT--------------   73
Q0DQF2rice                ---E.KIS.R-NRRNAVPDS---AAE---AERYSMHGFRRFFGRRR--------------   71
NP_001327219.1Arabidopsis ---.CRIN.E-HRKMGILEN---KDE---GEKYAQHNFRKYLRTRQ--------------   56
NP_001353567.1ZeaMays     ---..RVS.T-SRQSAVLDN---AGE---GQRYSQHAFRRFLATQR--------------   71
Q0D4T7rice                ---..RVN.N-NRKSAVLEN---AEE---GEKYHQHAFRRFLATQR--------------  103
Q6Z4G4rice                ---..RVN.S-HRQSAVLEN---ADE---GEKYHHHAFRRFLGTQR--------------   71
Plasmodium                ---..HFRRQ-DKRRNIIDRYQHHAY---SLPYFNHWLRNFSQSFKSSLID.EPDYQDV.  123
Neurospora crassa         ---TIRLK------------------------------------------RQNRAADSHA   87
Saccharomyces cerevisiae  ---TLRLT------------------------------------------G...LSSLDE   65
NDUFA4_annelid            RLLFC.INRG----------------------------------------A..Y..Q..G  100
Schizosaccharomyces pombe ---.QVRIPS----------------------------------------K.AH..EDTK   67
RosettaA                  ---TLA.-TR----------------------------------------EKTY...NIK   56
Dictyostelium discoideum  ---.I.LTR.----------------------------------------G-QML.KDNP   50
RosettaB                  ---E..LNHR----------------------------------------E--TN.ETSE   56
MISTRAVstarfish           ---..ALF.R----------------------------------------S..R..ERVN   64
MISTRAVscorpion           ---..V-FD.----------------------------------------K.IP..ERI.   77
MISTRAVoctopus            ---..RLFGR----------------------------------------DTEM.YDLVK   66
MISTRAVsnail              ---..RVV.S----------------------------------------SELP..E.VA   67
MISTRAVleech              ---..RLV.S----------------------------------------SELP..ERV.   46
Nematostella              ---EAAI...----------------------------------------N..Y..QRVA   55
MISTRAVtick               ---..MVSR.----------------------------------------DEIPS.MRYS   66
vMISTRAV(sqPox)           ---GLV-ARR----------------------------------------DGGDL.EDV.   55
MISTRAVhorseShoeCrab      ---..MI.RR----------------------------------------RQQP..ERVN   75
MISTRAVpython             ---.ITI.RW----------------------------------------N.....E.V.   55
MISTRAVbrownSnake         ---.III.RW----------------------------------------N.....E.V.   55
MISTRAVcornSnake          ---.III.RW----------------------------------------N.....E.V.   55
MISTRAVpitViper           ---.IVI.RW----------------------------------------H.....E.V.   55
MISTRAvopposum            ---..ILNRR----------------------------------------Q.....ENVN   55
MISTRAVplatypus           ---..ILNRS----------------------------------------Q.....ENV.   55
MISTRAVmouse              ---..VI.R.----------------------------------------R.....EMV.   55
MISTRAVhuman              ---..IL.R.----------------------------------------K.....ETV.   55
MISTRAVsquirrel           ---..IL.R.----------------------------------------R.....EAV.   55
MISTRAVnarwhal            ---..II.R.----------------------------------------R.....ETV.   55
MISTRAVporpoise           ---..II.R.----------------------------------------R.....ETV.   55
MISTRAVhorse              ---..II.R.----------------------------------------R.....ETV.   55
MISTRAVbison              ---..IL.R.----------------------------------------R.....ETV.   55
MISTRAVcow                ---..IL.R.----------------------------------------R.....ETV.   55
MISTRAVdingo              ---..IL.R.----------------------------------------R.....ETV.   55
MISTRAVpangolin           ---..IL.R.----------------------------------------R.....ETV.   55
MISTRAVarmadillo          ---..II.R.----------------------------------------G.....ESV.   55
MISTRAVhedgehog           ---..IT.R.----------------------------------------N.....ETV.   55
MISTRAVbrownBat           ---..II.R.----------------------------------------G.....ETV.   56
MISTRAVflyingFox          ---..II.R.----------------------------------------R.....ESV.   55
MISTRAVlamprey            ---..VVN.R----------------------------------------G..T..ENI.   57
MISTRAVcommonLizard       ---..ILS.S-----------------------------------------D....QYV.   57
MISTRAwallLizard          ---..VFN.S----------------------------------------G.Q...QDV.   58
MISTRAVcoelacanth         ---..ILN.T----------------------------------------S.....EYIN   59
MISTRAVsterlet            ---..ILF.S----------------------------------------K.....ET..   57
MISTRAVflounder           ---..ILN.T----------------------------------------N.....ERV.   57
MISTRAVpike               ---..ILN.S----------------------------------------R.....E...   58
MISTRAVgoldfish           ---..ILN.T----------------------------------------R.....ET..   58
MISTRAVzebrafish          ---..ILN.T----------------------------------------G.....EM..   58
MISTRAValligator          ---..IIN.S----------------------------------------G.....ERV.   59
MISTRAVcrocodile          ---..IIN.S----------------------------------------G.....E.V.   59
MISTRAVsaltWaterCrocodile ---..IIN.S----------------------------------------D.....ERV.   58
MISTRAVchicken            ---..IIN.S----------------------------------------G.....ETI.   58
MISTRAVemu                ---..IIN.S----------------------------------------G.....EAI.   58
MISTRAVpenguin            ---..IIN.S----------------------------------------G.....ETV.   58
MISTRAVgekko              ---..IVN..----------------------------------------G.....QHV.   58
MISTRAVgreenSeaTurtle     ---..IVN.S----------------------------------------G.....ENVN   59
MISTRAVpaintedTurtle      ---..IVN.S----------------------------------------G.....ENVN   59
MISTRAVthreeToedTurtle    ---..IVN.S----------------------------------------G.....ENVN   59
MISTRAVgiantTortoise      ---..IVN.S----------------------------------------G.....ENVN   59
MISTRAVthornScrubTortoise ---..IIN.S----------------------------------------G.....ENVN   59

Consensus                 P------------NDQYKFIAV-NEDYKKLKKDRPDFDX---X-RG---KXXZXXXXEIG  128
MISTR1tick                -------------.K...LWST--K..SE.P.PE-RPE.---------------------  149
Drosophila                -------------EK....YSP-VR..S.T.SAA.N...---------------------  104
MISTR1snail               .------------T.....YSP-KR..S.E.FPEERPN.---------------------  106
MISTR1octopus             .------------TH....YSP-.IK.SE..HPEERP..---------------------  104
MISTRHpython              .------------S....LF.M-ST.S.DRE.....C-----------------------  103
MISTR1starfish            .------------.ENI..Y.PGGI.FA...SN..EL-----------------------  107
MISTRHzebrafish           .------------TQ.L.LV..-TT...C...EG...-----------------------  106
MISTRHgoldfish            .------------SY....V.I-.T...N....G.E.-----------------------  104
MISTRHLzebrafish          .------------SY....L.I-.T...N...EG...-----------------------  106
MISTRHsterlet             .------------SY....V..-TT...N....G..Y-----------------------  104
MISTRHflounder            .------------TY....V.I-.T...N...EG.KY-----------------------  105
MISTRHpike                .------------TY....V.I-DT...N...EG.R.-----------------------  108
MISTR1horseShoeCrab       -------------KK....YSP-.V..E..DDK..T.-----------------------  102
MISTRHlamprey             .------------TH....L..-SM..D.........-----------------------  107
MISTRHgiantTortoise       .------------T.....L..-SSL-QEA.RG....-----------------------  111
MISTRHcoelacanth          .------------TY....V.I-TT...N........-----------------------  105
MISTRHplatypus            .------------......L..-ST............-----------------------  110
MISTRHhedgehog            .------------......L..-ST............-----------------------  110
MISTRHhuman               .------------......L..-ST............-----------------------  110
MISTRHmouse               .------------......L..-ST............-----------------------  110
MISTRHdingo               .------------......L..-ST............-----------------------  110
MISTRHarmadillo           .------------......L..-ST............-----------------------  110
MISTRHbrownBat            .------------......L..-ST............-----------------------  110
MISTRHnarwhal             .------------......L..-ST............-----------------------  110
MISTRHpangolin            .------------......L..-ST............-----------------------  110
MISTRHflyingFox           .------------......L..-ST............-----------------------  110
MISTRHbison               .------------......L..-ST............-----------------------  110
MISTRHhorse               .------------......L..-ST............-----------------------  110
MISTRHsquirrel            .------------......L..-ST............-----------------------  110
MISTRAHcow                .------------......L..-ST............-----------------------  110
MISTRHthornScrubTortoise  .------------.Y....L..-ST............-----------------------  110
MISTRHwallLizard          .------------.E....M..-ST...T........-----------------------  125
MISTRHcommonLizard        .------------.E....L..-ST...T........-----------------------  125
MISTRHpenguin             .------------T.....L..-ST...S......N.-----------------------  110
MISTRHalligator           .------------T.....F..-ST...S........-----------------------   91
MISTR1python              .------------THR...L..-.M..S..E......-----------------------   96
MISTR1cornSnake           .------------THR...F..-.M..S..E......-----------------------  126
MISTR1brownSnake          .------------THR....S.-.M..S..Q......-----------------------  130
MISTR1LpitViper           .------------THR..VG.F-KYRTNWERG----------------------------  123
MISTR1pitViper            .------------THR...F.I-.M..S.........-----------------------  123
MISTR1pike                .------------.E...LF..-.M..S.........-----------------------  106
MISTR1Lflounder           .------------TH...LFT.-.M..S.........-----------------------  107
MISTR1zebrafish           .------------.....LFS.-.M..S.........-----------------------  105
MISTR1goldfish            .------------.....LF..-.M..S.........-----------------------  105
MISTR1flounder            .------------.Y....V..-GM..S....E....-----------------------  105
MISTR1Lzebrafish          .------------T.....Y..-.M..S....NG...-----------------------  105
MISTR1Lgoldfish           .------------......Y..-.M..S.........-----------------------  105
vNamao                    H------------.E....F..-.M..S..D.N....-----------------------  105
MISTR1alligator           .------------T.....F.I-.V..S....E....-----------------------  105
MISTR1saltWaterCrocodile  .------------T.....L..-.L..S....E....-----------------------  105
MISTR1crocodile           .------------T.....L..-.L..S....E....-----------------------  105
MISTR1lamprey             .------------T.....V..-.I..S.........-----------------------  105
MISTR1wallLizard          .------------......Y..-.V..D.........-----------------------  105
MISTR1commonLizard        .------------......Y..-.I..D.........-----------------------  105
MISTR1coelacanth          .------------T.....YS.-.V..S.........-----------------------  105
MISTR1greenSeaTurtle      .------------T.....YS.-SV..S.........-----------------------  105
MISTR1thornScrubTortoise  .------------T.....YS.-.V..S.........-----------------------  105
MISTR1giantTortoise       .------------T.....YS.-.V..S.........-----------------------  105
MISTR1paintedTurtle       .------------T.....YS.-.V..S.........-----------------------  105
MISTR!threeToedTurtle     .------------T.....YS.-.V..S.........-----------------------  105
MISTR1chicken             .------------......YS.-.V..S.........-----------------------  105
MISTR1emu                 .------------S.....YS.-.V..S.........-----------------------  105
MISTR1bison               .------------.G....SS.-.V..S....EG..------------------------  104
MISTR1sterlet             .------------TS....Y..-.M..S....NG...-----------------------  105
MISTR1gekko               .------------......V..-.M.......EG..Y-----------------------  105
MISTR1porpoise            .------------......YS.-.V..S....EV...-----------------------  113
MISTR1opposum             .------------T.....YS.-.V..S....EG.E.-----------------------  105
MISTR1human               .------------......YS.-.V..S....E....-----------------------  104
MISTR1platypus            .------------T.....V..-.T..S....EG...-----------------------  105
MISTR1brownBat            .------------.E....YS.-.V..S....EG...-----------------------  105
MISTR1hedgehog            .------------K.....LS.-.T..S....EG...-----------------------  105
MISTR1horse               .------------......FS.-.V..S....EG...-----------------------  105
MISTR1flyingFox           .------------.E....YS.-.V..S....EG...-----------------------  105
MISTR1dingo               .------------......YS.-.V..S....EG...-----------------------  105
MISTR1pangolin            .------------......YS.-.V..S....EG...-----------------------  105
MISTR1narwhal             .------------......YS.-.V..S....EG...-----------------------  105
MISTRHporpoise            .------------......YS.-.V..S....EG...-----------------------  105
MISTR1armadillo           .------------.E....YS.-.V..S....EG.E.-----------------------  105
MISTR1cow                 .------------......YS.-.V..S....EG...-----------------------  104
MISTR1mouse               .------------.E....YS.-.V..S....EG...-----------------------  104
MISTR1penguin             .------------.E....YS.-.V..S....EG...-----------------------  105
MISTR1squirrel            .------------......YS.-.V..S....EG...-----------------------  105
MISTRHbrownSnake          ------PD-----------------C----------------------------------  112
MISTRHcornSnake           ------PD-----------------C----------------------------------  110
A0A061R6K4tetraselmis     ------AG-----------------IFST.N.HMSKPQ.EQG.YSSS-------------  158
A0A061S3J4tetraselmis     ------AG-----------------IL.T.NIEMSKPR.---------------------  119
A0A061RM32tetraselmis     ------------------------------------------------------------  199
tetravirus                ------NS-----------------YF..IGDYW.WPH.KKD------------------  101
B7EQS5rice                ------RD-----------------YMQA.DNPTNPST.KI-------------------  109
ONM62967.1ZeaMays         ------RD-----------------YMQAMD.VPT.PN.---------------------  109
Q0D799rice                ------PE-----------------IMPGINSFFS.PP.Y--------------------  150
Q6YU35rice                ------PE-----------------IMPGINSFFS.PP.Y--------------------  118
AEE78372.1Arabidopsis     ------PE-----------------IMPG.N.FFT.PT.---------------------  109
Q654W0rice                ------PE-----------------IMPAIN.FFTEPT.---------------------  110
Q0DQF2rice                ------PE-----------------VMPSINRFFSNS..PNH.ENNDD------------  108
NP_001327219.1Arabidopsis ------PQ-----------------VMPS.NRFFSQE..---------------------   93
NP_001353567.1ZeaMays     ------PE-----------------VFPA.NSFFS.SN.NNT.ADK--------------  108
Q0D4T7rice                ------PE-----------------VFPA.NRFFAGPA.VAR.D.HD-------------  140
Q6Z4G4rice                ------PE-----------------VFPAINRFFAGPA.VPK.D.QN-------------  108
Plasmodium                .WSFR-P-NRIQFYGRFP.FFE-IPK.HI-----D.PT.DKN.Y-----...........  170
Neurospora crassa         LHAAHEEKH---------------------------------------------------  147
Saccharomyces cerevisiae  VLAKDKD-----------------------------------------------------  125
NDUFA4_annelid            V------------.G....WSE-TI...A..APAERP..D--------------------  147
Schizosaccharomyces pombe SSSGKSDESL---DYS..YYPR-GDRS.EPR.APSAIQ.STF.VK.VSEE.......---  123
RosettaA                  S---TQNTKLLGLQGD..HEE.-FKPQSA-----D.L-------..---..---------   97
Dictyostelium discoideum  T---HKFVDRNTTMGYF.T.ET-GKYL.E-------------------------------  106
RosettaB                  LKAGRIPDRVLQLHA.D.QA.F-VLSLASST-----------------------------  115
MISTRAVstarfish           .---AEPQKLLTL.QE..VDPA-I.KL.REVGSAK-------------------------  120
MISTRAVscorpion           .---EKPQKLITIAQEW.K.PE-L.ELR.ELGPWKP------------------------  133
MISTRAVoctopus            .---TESRKLVNI.EK.VP.PE-L.QL..EIGSFKN------------------------  122
MISTRAVsnail              .---TERRKMIVM.QK.EP.PE-L.QLRREIGSYKA------------------------  123
MISTRAVleech              .---TKPQKLFTI.GK.VP.PE-L.AL..EIGSYKT------------------------  102
Nematostella              .---NEQRKLFSTK.YSNLKHE-RP..E.ES-----------------------------  111
MISTRAVtick               A---DTRQKLLTIEKDW.KDKT-M.EVER.R.EIGST-------H---------------  115
vMISTRAV(sqPox)           .---ERPQKLLTVHQLWRA.PE-L.EVRRIERGVEGP-------..---S----------  101
MISTRAVhorseShoeCrab      .---ETPQKLFTV.QE..K.PE-L.SL..DLGSS--------------------------  131
MISTRAVpython             .---TKPQKLISIHQRW.P.EE-L.EIR..T.G---------------------------  111
MISTRAVbrownSnake         .---SQPQKLFSIHQKWEP.RE-L.EIR.VY.E---------------------------  111
MISTRAVcornSnake          .---TEPQKLFSIHQKWEP.QE-L.EIR.VF.G---------------------------  111
MISTRAVpitViper           .---TQPQKLFTIRQKWEP.QE-L.EVR.VF.G---------------------------  111
MISTRAvopposum            .---NHPQKLITI.QKW.P.EE-LQKVR..T.----------------------------  111
MISTRAVplatypus           .---TQPQKLISI.Q.W.P.EE-LQKV.R.T.----------------------------  111
MISTRAVmouse              .---TQPQKLITI.Q.W.PVEE-LQKVRRATR----------------------------  111
MISTRAVhuman              .---TVPQKLITI.Q.W.P.EE-LQNVQRVT.----------------------------  111
MISTRAVsquirrel           .---SEPQKLITI.Q.W.P.EE-LQKVRRAT.----------------------------  111
MISTRAVnarwhal            .---TAPRKLITI.QEW.P.EE-LQQVR.ATR----------------------------  111
MISTRAVporpoise           .---TAPRKLITI.QEW.P.EE-LQQVR.ATR----------------------------  111
MISTRAVhorse              .---SVPTKLITI.QEW.P.EE-LQKVRRAT.----------------------------  111
MISTRAVbison              .---TVPTKLVTI.QEW.P.EE-LQKVRRATR----------------------------  111
MISTRAVcow                .---TVPTKLVTI.QEW.P.EE-LQKVRRATR----------------------------  111
MISTRAVdingo              .---SVPSKLITI.QEW.P.EE-LQKVRRAT.----------------------------  111
MISTRAVpangolin           .---SVPRKLVTI.QEW.P.DE-LQKVR.AT.----------------------------  111
MISTRAVarmadillo          .---NIPQKLLTI.QEWRP.EE-LQKARRAT.----------------------------  111
MISTRAVhedgehog           .---TVPQKLITV.Q.W.P.EE-LQKAR.AT.----------------------------  111
MISTRAVbrownBat           .---SVPGKLITI.Q.W.P.EE-LQKVRRATR----------------------------  112
MISTRAVflyingFox          .---NVPRKLITI.Q.W.P.EE-LQKVRRASR----------------------------  111
MISTRAVlamprey            .---SQPQKLYTITQ.WEPVEA-L.LV..ATR----------------------------  113
MISTRAVcommonLizard       .---TKPQKHLTI.Q.W.P.EE-L.TVREMT.R---------------------------  113
MISTRAwallLizard          F---TKPQKHITL.Q.W.P.EE-L.KVR.IT.G---------------------------  114
MISTRAVcoelacanth         .---NKPQKLLTI.QKW.PVEE-LQIV.SMT.----------------------------  115
MISTRAVsterlet            .---SKPQKLLTI.Q.W.PVEE-VQIV.G.M.----------------------------  113
MISTRAVflounder           .---SKSQKIITI.QKW.PVEE-L.LVR..T.----------------------------  113
MISTRAVpike               .---SKPQKLITI.Q.W.P.EE-L.LV.SMT.----------------------------  114
MISTRAVgoldfish           .---SKPQKLITI.Q.W.PVEE-L.LV...TR----------------------------  114
MISTRAVzebrafish          .---SKPQKLLTI.Q.W.PVEE-L.MV..MT.----------------------------  114
MISTRAValligator          .---TKPRKLLTLHQ.W.P.EE-L.EV...M.----------------------------  115
MISTRAVcrocodile          .---TKPRKLLTFYQEW.P.EE-L.EV..MM.----------------------------  115
MISTRAVsaltWaterCrocodile .---TKPRKLLTFYQEW.P.EE-L.EV..MM.----------------------------  114
MISTRAVchicken            .---TRPQKLLTIHQKW.P.EE-L.SV...T.----------------------------  114
MISTRAVemu                .---TQPQKLLTI.QKW.P.EE-L.KV...T.----------------------------  114
MISTRAVpenguin            .---TKPQKLLTI.QKW.PVEE-L.NVR..T.----------------------------  114
MISTRAVgekko              .---TKPQKLVTI.QEW.P.EE-L.KVR.VM.----------------------------  114
MISTRAVgreenSeaTurtle     .---NQSQKFISI.QEW.S.EE-L.KV..IM.----------------------------  115
MISTRAVpaintedTurtle      .---NQAQKLLSI.QEW.S.EE-L.KV..MM.----------------------------  115
MISTRAVthreeToedTurtle    .---NQAQKLISIKQEW.S.EE-L.KV..MM.----------------------------  115
MISTRAVgiantTortoise      .---NQPQKLLSIRQEW.S.EE-L.KV..MM.----------------------------  115
MISTRAVthornScrubTortoise .---NQAQKLLSIRQEW.S.EE-L.KV..MM.----------------------------  115

Consensus                 YVQKPENMRV                                                    138
MISTR1tick                ----------                                                    128
Drosophila                ----------                                                     83
MISTR1snail               ----------                                                     85
MISTR1octopus             ----------                                                     83
MISTRHpython              ----------                                                     80
MISTR1starfish            ----------                                                     84
MISTRHzebrafish           ----------                                                     83
MISTRHgoldfish            ----------                                                     81
MISTRHLzebrafish          ----------                                                     83
MISTRHsterlet             ----------                                                     81
MISTRHflounder            ----------                                                     82
MISTRHpike                ----------                                                     85
MISTR1horseShoeCrab       ----------                                                     79
MISTRHlamprey             ----------                                                     84
MISTRHgiantTortoise       ----------                                                     88
MISTRHcoelacanth          ----------                                                     82
MISTRHplatypus            ----------                                                     87
MISTRHhedgehog            ----------                                                     87
MISTRHhuman               ----------                                                     87
MISTRHmouse               ----------                                                     87
MISTRHdingo               ----------                                                     87
MISTRHarmadillo           ----------                                                     87
MISTRHbrownBat            ----------                                                     87
MISTRHnarwhal             ----------                                                     87
MISTRHpangolin            ----------                                                     87
MISTRHflyingFox           ----------                                                     87
MISTRHbison               ----------                                                     87
MISTRHhorse               ----------                                                     87
MISTRHsquirrel            ----------                                                     87
MISTRAHcow                ----------                                                     87
MISTRHthornScrubTortoise  ----------                                                     87
MISTRHwallLizard          ----------                                                    102
MISTRHcommonLizard        ----------                                                    102
MISTRHpenguin             ----------                                                     87
MISTRHalligator           ----------                                                     68
MISTR1python              ----------                                                     73
MISTR1cornSnake           ----------                                                    103
MISTR1brownSnake          ----------                                                    107
MISTR1LpitViper           ----------                                                     95
MISTR1pitViper            ----------                                                    100
MISTR1pike                ----------                                                     83
MISTR1Lflounder           ----------                                                     84
MISTR1zebrafish           ----------                                                     82
MISTR1goldfish            ----------                                                     82
MISTR1flounder            ----------                                                     82
MISTR1Lzebrafish          ----------                                                     82
MISTR1Lgoldfish           ----------                                                     82
vNamao                    ----------                                                     82
MISTR1alligator           ----------                                                     82
MISTR1saltWaterCrocodile  ----------                                                     82
MISTR1crocodile           ----------                                                     82
MISTR1lamprey             ----------                                                     82
MISTR1wallLizard          ----------                                                     82
MISTR1commonLizard        ----------                                                     82
MISTR1coelacanth          ----------                                                     82
MISTR1greenSeaTurtle      ----------                                                     82
MISTR1thornScrubTortoise  ----------                                                     82
MISTR1giantTortoise       ----------                                                     82
MISTR1paintedTurtle       ----------                                                     82
MISTR!threeToedTurtle     ----------                                                     82
MISTR1chicken             ----------                                                     82
MISTR1emu                 ----------                                                     82
MISTR1bison               ----------                                                     80
MISTR1sterlet             ----------                                                     82
MISTR1gekko               ----------                                                     82
MISTR1porpoise            ----------                                                     90
MISTR1opposum             ----------                                                     82
MISTR1human               ----------                                                     81
MISTR1platypus            ----------                                                     82
MISTR1brownBat            ----------                                                     82
MISTR1hedgehog            ----------                                                     82
MISTR1horse               ----------                                                     82
MISTR1flyingFox           ----------                                                     82
MISTR1dingo               ----------                                                     82
MISTR1pangolin            ----------                                                     82
MISTR1narwhal             ----------                                                     82
MISTRHporpoise            ----------                                                     82
MISTR1armadillo           ----------                                                     82
MISTR1cow                 ----------                                                     81
MISTR1mouse               ----------                                                     81
MISTR1penguin             ----------                                                     82
MISTR1squirrel            ----------                                                     82
MISTRHbrownSnake          ----------                                                     78
MISTRHcornSnake           ----------                                                     76
A0A061R6K4tetraselmis     ----------                                                    145
A0A061S3J4tetraselmis     ----------                                                     98
A0A061RM32tetraselmis     ----------                                                    117
tetravirus                ----------                                                     83
B7EQS5rice                ----------                                                     90
ONM62967.1ZeaMays         ----------                                                     88
Q0D799rice                ----------                                                    130
Q6YU35rice                ----------                                                     98
AEE78372.1Arabidopsis     ----------                                                     88
Q654W0rice                ----------                                                     89
Q0DQF2rice                ----------                                                     96
NP_001327219.1Arabidopsis ----------                                                     72
NP_001353567.1ZeaMays     ----------                                                     94
Q0D4T7rice                ----------                                                    127
Q6Z4G4rice                ----------                                                     95
Plasmodium                ..........                                                    180
Neurospora crassa         ----------                                                     96
Saccharomyces cerevisiae  ----------                                                     72
NDUFA4_annelid            ----------                                                    127
Schizosaccharomyces pombe ----------                                                    120
RosettaA                  ----------                                                     88
Dictyostelium discoideum  ----------                                                     75
RosettaB                  ----------                                                     86
MISTRAVstarfish           ----------                                                     95
MISTRAVscorpion           ----------                                                    109
MISTRAVoctopus            ----------                                                     98
MISTRAVsnail              ----------                                                     99
MISTRAVleech              ----------                                                     78
Nematostella              ----------                                                     82
MISTRAVtick               ----------                                                    100
vMISTRAV(sqPox)           ----------                                                     91
MISTRAVhorseShoeCrab      ----------                                                    105
MISTRAVpython             ----------                                                     84
MISTRAVbrownSnake         ----------                                                     84
MISTRAVcornSnake          ----------                                                     84
MISTRAVpitViper           ----------                                                     84
MISTRAvopposum            ----------                                                     83
MISTRAVplatypus           ----------                                                     83
MISTRAVmouse              ----------                                                     83
MISTRAVhuman              ----------                                                     83
MISTRAVsquirrel           ----------                                                     83
MISTRAVnarwhal            ----------                                                     83
MISTRAVporpoise           ----------                                                     83
MISTRAVhorse              ----------                                                     83
MISTRAVbison              ----------                                                     83
MISTRAVcow                ----------                                                     83
MISTRAVdingo              ----------                                                     83
MISTRAVpangolin           ----------                                                     83
MISTRAVarmadillo          ----------                                                     83
MISTRAVhedgehog           ----------                                                     83
MISTRAVbrownBat           ----------                                                     84
MISTRAVflyingFox          ----------                                                     83
MISTRAVlamprey            ----------                                                     85
MISTRAVcommonLizard       ----------                                                     86
MISTRAwallLizard          ----------                                                     87
MISTRAVcoelacanth         ----------                                                     87
MISTRAVsterlet            ----------                                                     85
MISTRAVflounder           ----------                                                     85
MISTRAVpike               ----------                                                     86
MISTRAVgoldfish           ----------                                                     86
MISTRAVzebrafish          ----------                                                     86
MISTRAValligator          ----------                                                     87
MISTRAVcrocodile          ----------                                                     87
MISTRAVsaltWaterCrocodile ----------                                                     86
MISTRAVchicken            ----------                                                     86
MISTRAVemu                ----------                                                     86
MISTRAVpenguin            ----------                                                     86
MISTRAVgekko              ----------                                                     86
MISTRAVgreenSeaTurtle     ----------                                                     87
MISTRAVpaintedTurtle      ----------                                                     87
MISTRAVthreeToedTurtle    ----------                                                     87
MISTRAVgiantTortoise      ----------                                                     87
MISTRAVthornScrubTortoise ----------                                                     87


185 sequences (S7 Fig)

Consensus                 --------------------------MLFXXNXXX-XVXFXRXGQXC--XXKXGXA----   27
Plasmodium                --------------------------..I......-.F.....FN..--..D.K.L----   27
Schizosaccharomyces pombe ------------------------------------------------------------
NDUFA4_annelid            ---------------------------..----..-........H.I--..F...PL---   23
MISTRHpython              ------------------------------------------------------------
MISTRHbrownSnake          ------------------------------------------------------------
MISTRHcornSnake           ------------------------------------------------------------
MISTR1LpitViper           ------------------------------------------------------------
Nematostella              ------------------------------------------------------------
MISTR1octopus             ------------------------------------------------------------
MISTR1tick                ----------------------------------------.V.....--....K.KRWRY   18
A0A061R6K4tetraselmis     -------------------------------------------------..S.N.-----    6
A0A061S3J4tetraselmis     ------------------------------------------------------------
A0A061RM32tetraselmis     ------------------------------------.I.G.Q.A..E-G......GGWYF   23
tetravirus                ------------------------------------------------------------
B7EQS5rice                ------------------------------------------------------------
ONM62967.1ZeaMays         ------------------------------------------------------------
Q0D799rice                ----------------------------.......P...P.L.SP..-A..R.A..----   27
Q6YU35rice                ----------------------------------------------------.A..----    4
AEE78372.1Arabidopsis     ------------------------------------------------------------
Q654W0rice                ------------------------------------------------------------
Q0DQF2rice                ------------------------------------------------------------
NP_001327219.1Arabidopsis ------------------------------------------------------------
NP_001353567.1ZeaMays     ------------------------------------------------------------
Q0D4T7rice                ----------------------------------------------.-S..E...E----    9
Q6Z4G4rice                ------------------------------------------------------------
Neurospora crassa         ----------------------------------------------------------MF    2
Debaryomyces hansenii     ------------------------------------------------------------
Kluyveromyces lactis      ------------------------------------------------------------
Komagataella phaffii      ------------------------------------------------------------
Saccharomyces cerevisiae  ------------------------------------------------------------
RosettaA                  ------------------------------------------------------------
Dictyostelium discoideum  ------------------------------------------------------------
RosettaB                  ------------------------------------------------------------
Cryptococcus neoformans   ------------------------------------------------------------
MISTRAVtick               ------------------------------------------------------------
vMISTRAV(sqPox)           ------------------------------------------------------------
MISTRAVhorseShoeCrab      ------------------------------------------------------------
MISTRAVpython             ------------------------------------------------------------
MISTRAVbrownSnake         ------------------------------------------------------------
MISTRAVcornSnake          ------------------------------------------------------------
MISTRAVpitViper           ------------------------------------------------------------
MISTRAvopposum            ------------------------------------------------------------
MISTRAVplatypus           ------------------------------------------------------------
MISTRAVsquirrel           ------------------------------------------------------------
MISTRAVrhesus             ------------------------------------------------------------
MISTRAVhuman              ------------------------------------------------------------
MISTRAVnarwhal            ------------------------------------------------------------
MISTRAVporpoise           ------------------------------------------------------------
MISTRAVhorse              ------------------------------------------------------------
MISTRAVbison              ------------------------------------------------------------
MISTRAVcow                ------------------------------------------------------------
MISTRAVdingo              ------------------------------------------------------------
MISTRAVredFox             ------------------------------------------------------------
MISTRAVpangolin           ------------------------------------------------------------
MISTRAVmouse              ------------------------------------------------------------
MISTRAVrat                ------------------------------------------------------------
MISTRAVarmadillo          ------------------------------------------------------------
MISTRAVchinchilla         ------------------------------------------------------------
MISTRAVeaver              ------------------------------------------------------------
MISTRAVhedgehog           ------------------------------------------------------------
MISTRAVbrownBat           ------------------------------------------------------------
MISTRAVhorseShoeBat       ------------------------------------------------------------
MISTRAVflyingFox          ------------------------------------------------------------
MISTRAVbat                ------------------------------------------------------------
MISTRAVpaleBat            ------------------------------------------------------------
MISTRAVlamprey            ------------------------------------------------------------
MISTRAVcommonLizard       ------------------------------------------------------------
MISTRAwallLizard          ------------------------------------------------------------
MISTRAVcoelacanth         ------------------------------------------------------------
MISTRAVsterlet            ------------------------------------------------------------
MISTRAVflounder           ------------------------------------------------------------
MISTRAVpike               ------------------------------------------------------------
MISTRAVgoldfish           ------------------------------------------------------------
MISTRAVzebrafish          ------------------------------------------------------------
MISTRAValligator          ------------------------------------------------------------
MISTRAVcrocodile          ------------------------------------------------------------
MISTRAVsaltWaterCrocodile ------------------------------------------------------------
MISTRAVchicken            ------------------------------------------------------------
MISTRAVemu                ------------------------------------------------------------
MISTRAVpenguin            ------------------------------------------------------------
MISTRAVgekko              ------------------------------------------------------------
MISTRAVgreenSeaTurtle     ------------------------------------------------------------
MISTRAVpaintedTurtle      ------------------------------------------------------------
MISTRAVthreeToedTurtle    ------------------------------------------------------------
MISTRAVgiantTortoise      ------------------------------------------------------------
MISTRAVthornScrubTortoise ------------------------------------------------------------
MISTRAVstarfish           ------------------------------------------------------------
MISTRAVscorpion           ------------------------------------------------------------
MISTRAVsnail              ------------------------------------------------------------
MISTRAVleech              ------------------------------------------------------------
MISTRAVoctopus            ------------------------------------------------------------
MISTR1snail               ------------------------------------------------------------
Drosophila                ------------------------------------------------------------
MISTRHzebrafish           ------------------------------------------------------------
MISTRHcoelacanth          ------------------------------------------------------------
MISTRHgoldfish            ------------------------------------------------------------
MISTRHLzebrafish          ------------------------------------------------------------
MISTRHsterlet             ------------------------------------------------------------
MISTRHflounder            ------------------------------------------------------------
MISTRHpike                ------------------------------------------------------------
MISTRHgiantTortoise       -------------------------------------------------------MLWRG    5
MISTRHalligator           ------------------------------------------------------------
MISTRHpenguin             ------------------------------------------------------------
MISTRHcommonLizard        ------------------------------------------------------------
MISTRHwallLizard          ------------------------------------------------------------
MISTRHthornScrubTortoise  ------------------------------------------------------------
MISTRHplatypus            ------------------------------------------------------------
MISTRHhedgehog            ------------------------------------------------------------
MISTRHvampireBat          ------------------------------------------------------------
MISTRHpaleBat             ------------------------------------------------------------
MISTRHarmadillo           ------------------------------------------------------------
MISTRHAdingo              ------------------------------------------------------------
MISTRHredFox              ------------------------------------------------------------
MISTRHbrownBat            ------------------------------------------------------------
MISTRHchinchilla          ------------------------------------------------------------
MISTRHpangolin            ------------------------------------------------------------
MISTRHnarwhal             ------------------------------------------------------------
MISTRHBeaver              ------------------------------------------------------------
MISTRHbison               ------------------------------------------------------------
MISTRHhorse               ------------------------------------------------------------
MISTRHsquirrel            ------------------------------------------------------------
MISTRAHcow                ------------------------------------------------------------
MISTRHflyingFox           ------------------------------------------------------------
MISTRHhorseShoeBat        ------------------------------------------------------------
MISTRHrat                 ------------------------------------------------------------
MISTRHmouse               ------------------------------------------------------------
MISTRHrhesus              ------------------------------------------------------------
MISTRHhuman               ------------------------------------------------------------
MISTR1starfish            ------------------------------------------------------------
MISTR1horseShoeCrab       ------------------------------------------------------------
MISTR1python              ------------------------------------------------------------
MISTR1cornSnake           ------------------------------------------------------------
MISTR1brownSnake          ------------------------------------------------------------
MISTR1pitViper            ------------------------------------------------------------
MISTRHlamprey             ------------------------------------------------------------
MISTR1crocodile           ------------------------------------------------------------
MISTR1alligator           ------------------------------------------------------------
MISTR1saltWaterCrocodile  ------------------------------------------------------------
MISTR1lamprey             ------------------------------------------------------------
MISTR1coelacanth          ------------------------------------------------------------
MISTR1commonLizard        ------------------------------------------------------------
MISTR1wallLizard          ------------------------------------------------------------
MISTR!threeToedTurtle     ------------------------------------------------------------
MISTR1paintedTurtle       ------------------------------------------------------------
MISTR1giantTortoise       ------------------------------------------------------------
MISTR1thornScrubTortoise  ------------------------------------------------------------
MISTR1greenSeaTurtle      ------------------------------------------------------------
MISTR1emu                 ------------------------------------------------------------
MISTR1chicken             ------------------------------------------------------------
MISTR1bison               ------------------------------------------------------------
MISTR1sterlet             ------------------------------------------------------------
MISTR1gekko               ------------------------------------------------------------
MISTR1rhesus              ------------------------------------------------------------
MISTR1human               ------------------------------------------------------------
MISTR1chinchilla          ------------------------------------------------------------
MISTR1platypus            ------------------------------------------------------------
MISTR1porpoise            ------------------------------------------------------------
MISTR1opposum             ------------------------------------------------------------
MISTR1armadillo           ------------------------------------------------------------
MISTR1cow                 ------------------------------------------------------------
MISTR1horse               ------------------------------------------------------------
MISTR1flyingFox           ------------------------------------------------------------
MISTR1dingo               ------------------------------------------------------------
MISTR1pangolin            ------------------------------------------------------------
MISTR1redFox              ------------------------------------------------------------
MISTR1narwhal             ------------------------------------------------------------
MISTRHporpoise            ------------------------------------------------------------
MISTR1hedgehog            ------------------------------------------------------------
MISTR1paleBat             ------------------------------------------------------------
MISTR1vampireBat          ------------------------------------------------------------
MISTR1beaver              ------------------------------------------------------------
MISTR1rat                 ------------------------------------------------------------
MISTR1mouse               ------------------------------------------------------------
MISTR1penguin             ------------------------------------------------------------
MISTR1squirrel            ------------------------------------------------------------
MISTR1brownBat            ------------------------------------------------------------
MISTR1horseShoeBat        ------------------------------------------------------------
vNamao                    ------------------------------------------------------------
MISTR1pike                ------------------------------------------------------------
MISTR1Lflounder           ------------------------------------------------------------
MISTR1goldfish            ------------------------------------------------------------
MISTR1zebrafish           ------------------------------------------------------------
MISTR1flounder            ------------------------------------------------------------
MISTR1Lgoldfish           ------------------------------------------------------------
MISTR1Lzebrafish          ------------------------------------------------------------

Consensus                 -------Q--RX--X-----------XXP-A-XMAGXSML-RFFRQLKK---HPELIPLF   59
Plasmodium                ---------------------------------KFF.--KKSY-NNWFN---D.SQYNYY   48
Schizosaccharomyces pombe -----------------------------MSI.RSI.--SN.LV.WSRE---Y...FITW   26
NDUFA4_annelid            ------------SR.------VENDA...CQP.NY..--INPQGS.EAP---FADPSS.L   60
MISTRHpython              ---------------------------------------MSLQI.R..G---F.TIFS.I   18
MISTRHbrownSnake          ---------------------------------------MSLRM...TR---V.T-LS.I   17
MISTRHcornSnake           ---------------------------------------MPLRL...TR---F.T-LS.I   17
MISTR1LpitViper           ------------MS.------QQQQP...P.A.NP..--IGFLRH.I.H---R.S.M...   37
Nematostella              -----------------------------------------MLV.Y..R---Y.......   16
MISTR1octopus             ------------------------------------.--KGLSLQS..T---..S.V..Y   19
MISTR1tick                VSSTC-VRRL..NC.------GELEG...VRV.NFK.--KSFSLQGM.R---..S....V   66
A0A061R6K4tetraselmis     --LSL-SLNL..RA.TKPIREYSQPR..ELQ-----.-K.SYMSGRTRFSWLAA.AY...   57
A0A061S3J4tetraselmis     ----------------------------------------MASAGAK.FSWMAV.AY...   20
A0A061RM32tetraselmis     QTKSISGRSF..RC.FPPF-------..HCI-------FDHSDMSRQFSRWLV..AA..A   69
tetravirus                -----------------------------------------------MFPRPK..VY..I   13
B7EQS5rice                ----------------------------------------------MASRWIR..VY...   14
ONM62967.1ZeaMays         ----------------------------------------------MSSRWVRA.VY...   14
Q0D799rice                -------K------------------..SHG-------RRRCVL.R.EEVDPPR.VY...   55
Q6YU35rice                -------A------------------..SA.-------W---------.RWIR..VY...   23
AEE78372.1Arabidopsis     ----------------------------------------------MASRWLR..VY...   14
Q654W0rice                ---------------------------------------------MASSRWVR..VY...   15
Q0DQF2rice                -----------------------------------------------MGRWVR..VY..M   13
NP_001327219.1Arabidopsis ------------------------------------------------------------
NP_001353567.1ZeaMays     -----------------------------------------------MGRWLK.DVY..I   13
Q0D4T7rice                -------.AS..RS.---S-------..GL.-------STATAASIDMGRWLK.DVY..I   45
Q6Z4G4rice                -----------------------------------------------MGRWVK.DVY..I   13
Neurospora crassa         A-SRVAR.AF..---TPR---MMRPI..EEQA.HTV.QR-----LRMRIKTIPA..W..G   50
Debaryomyces hansenii     ----------------------MRAT..LLNS.K----------KSSIAANLPI.MY...   28
Kluyveromyces lactis      ----------------------MRPT..VLNA.K----------KKS-GFSVPV..T...   27
Komagataella phaffii      ----------------------MRPT..NF.A.K----------KTSFIRNIPV..T...   28
Saccharomyces cerevisiae  ----------------------MRPA..LLNT.K----------KTSGGYKIPV..T...   28
RosettaA                  ---------------------------------------MSSAVQF.RA---NKA.L..A   18
Dictyostelium discoideum  ---------------------------------------------MARI---DYATA...   12
RosettaB                  --------------------------------------.IG.LIGTV..---Y..VT..L   19
Cryptococcus neoformans   ----------------------------------------MPVN.AVM.KWFPV.VM.I.   20
MISTRAVtick               -----------------------------MKK.DTK.K.HAFGL.A..V---.Y..V..V   28
vMISTRAV(sqPox)           ---------------------------------------MA.LLTLIG.---.K.....V   18
MISTRAVhorseShoeCrab      ---------------------MASPG...S.I.HGE.KNFAFG..AMR.---K..I...I   36
MISTRAVpython             ---------------------------------------M-VV..Y.N.---.R.....A   17
MISTRAVbrownSnake         ---------------------------------------M-PI..Y.N.---.R.....A   17
MISTRAVcornSnake          ---------------------------------------M-S...YFN.---.R.....A   17
MISTRAVpitViper           ---------------------------------------M-SI..Y.N.---.R.....A   17
MISTRAvopposum            ---------------------------------------M-N.VQF.M.---RK.....I   17
MISTRAVplatypus           ---------------------------------------M-GI.QI.M.---KK.I...V   17
MISTRAVsquirrel           ---------------------------------------M-GI.QT.M.---KK.....V   17
MISTRAVrhesus             ---------------------------------------M-S..QL.M.---RK.....V   17
MISTRAVhuman              ---------------------------------------M-S..QL.M.---RK.....V   17
MISTRAVnarwhal            ---------------------------------------M-S..QL.M.---RK.....V   17
MISTRAVporpoise           ---------------------------------------M-S..QL.M.---RK.....V   17
MISTRAVhorse              ---------------------------------------M-N..QL.R.---KK.....V   17
MISTRAVbison              ---------------------------------------M-G..QL.M.---KK.....V   17
MISTRAVcow                ---------------------------------------M-G..QL.M.---KK.....V   17
MISTRAVdingo              ---------------------------------------M-N..QL.M.---KK.....V   17
MISTRAVredFox             ---------------------------------------M-N..QL.M.---KK.....V   17
MISTRAVpangolin           ---------------------------------------M-G..QL.M.---KK.....V   17
MISTRAVmouse              ---------------------------------------M-GV.QI.M.---NK.....A   17
MISTRAVrat                ---------------------------------------M-GI.QR.M.---NK.....A   17
MISTRAVarmadillo          ---------------------------------------M-S..QL.M.---KK.....V   17
MISTRAVchinchilla         ---------------------------------------M-GV.QT.M.---KK.....A   17
MISTRAVeaver              ---------------------------------------M-GV.QT.M.---KK.....A   17
MISTRAVhedgehog           ---------------------------------------M-S...L.M.---KK.....A   17
MISTRAVbrownBat           ---------------------------------------M-NL.QL.M.---KK.....A   17
MISTRAVhorseShoeBat       ---------------------------------------M-NL.QI.R.---KK.....V   17
MISTRAVflyingFox          ---------------------------------------M-NL.QL.M.---KK.....A   17
MISTRAVbat                ---------------------------------------M-S..QL.M.---KK.....V   17
MISTRAVpaleBat            ---------------------------------------M-NI.QI.M.---KK.....V   17
MISTRAVlamprey            --------------------------------------.G-PVTKF.L.---RK.V..IV   18
MISTRAVcommonLizard       ------------------------------------.ANN-G..QL.M.---KK.....I   20
MISTRAwallLizard          ------------------------------------.ANM-G..EL.M.---KK.....I   20
MISTRAVcoelacanth         ------------------------------------.PVT-T..QM.R.---KK....II   20
MISTRAVsterlet            --------------------------------------.S-G..KM...---KK.....I   18
MISTRAVflounder           --------------------------------------.T-G..QM.R.---RK.....I   18
MISTRAVpike               -------------------------------------MKS-G..QM.R.---KK.....I   19
MISTRAVgoldfish           -------------------------------------MHG-G.LQM.L.---RK.....I   19
MISTRAVzebrafish          -------------------------------------MNG-GLIQL.R.---RK.....L   19
MISTRAValligator          ------------------------------------.GNT-G..HL.R.---KK.....V   20
MISTRAVcrocodile          ------------------------------------.VST-G..QL.R.---KK.....V   20
MISTRAVsaltWaterCrocodile -------------------------------------MSA-S..QL.R.---KK.....I   19
MISTRAVchicken            -------------------------------------MSA-S..QL.RT---KK......   19
MISTRAVemu                -------------------------------------MNM-S..QI.RA---KK.....V   19
MISTRAVpenguin            -------------------------------------MST-S..QI..A---KK.....V   19
MISTRAVgekko              ------------------------------------.AN.-G..QM...---KR.....I   20
MISTRAVgreenSeaTurtle     ------------------------------------.AN.-G..QM.R.---NK.....V   20
MISTRAVpaintedTurtle      ------------------------------------.AN.-G..QL.R.---NK.....I   20
MISTRAVthreeToedTurtle    ------------------------------------.AN.-G..QL.R.---NK.....I   20
MISTRAVgiantTortoise      ------------------------------------.AN.-G..QL.R.---NK.....I   20
MISTRAVthornScrubTortoise ------------------------------------.AK.-G..QL.R.---NK.....I   20
MISTRAVstarfish           --------------------------------.GH..GGKGILA.LGRA---NY..T..V   25
MISTRAVscorpion           -------MHF..--.FFE---IM------SQN.HKE.KSSIFG.KMMR.---...V...V   39
MISTRAVsnail              -----------------------------MDS.ARA.QRFGFGM.AF..---F......A   28
MISTRAVleech              -----------------------------------------------------KQ.L..L    7
MISTRAVoctopus            ------------------------------MP.F.T.KSFGFGL.TF.R---F...L..V   27
MISTR1snail               --------------------------------------.KGLTLSS..G---..S.....   19
Drosophila                --------------------------------------.QGLGLQS...---N.A....Y   19
MISTRHzebrafish           ------------------------------------.EI.RMMH..A..---..G...Q.   21
MISTRHcoelacanth          --------------------------------------.FRLISK.A..---..G.....   19
MISTRHgoldfish            --------------------------------------..RKVRD.V..---..G...Q.   19
MISTRHLzebrafish          ------------------------------------.LL.RKVRD.V..---..G...Q.   21
MISTRHsterlet             --------------------------------------.FRLLA..A..---N.G...Q.   19
MISTRHflounder            -------------------------------------MIFRTAVEHA.R---..G...Q.   20
MISTRHpike                ----------------------------------MQ.K.IRTAMQHA.R---..G...Q.   23
MISTRHgiantTortoise       PGRL-----------------------------LSP-------ASLRGI---PGG....I   26
MISTRHalligator           -------------------------------------------------------....I    5
MISTRHpenguin             ---------------------------------.K..LLGGM.S.HV.R---..G....I   24
MISTRHcommonLizard        -------------M.GKE---ASAT-...-SP.AM..PLRV..S....R---..G....I   39
MISTRHwallLizard          -------------M.GKE---ASAS-...-GP.AK..PLRG..S....R---..G....I   39
MISTRHthornScrubTortoise  ---------------------------------.G..RPGFA.A...RR---..G....I   24
MISTRHplatypus            ---------------------------------....GLRG.A.....R---..G....I   24
MISTRHhedgehog            ---------------------------------.....LGANLY.KI.R---..A...MI   24
MISTRHvampireBat          ---------------------------------....GLGT.LY..IRR---..A...MI   24
MISTRHpaleBat             ---------------------------------.....LGT.LY..I.R---..A...MI   24
MISTRHarmadillo           ---------------------------------.....LGA.LY..I.R---..A...MI   24
MISTRHAdingo              ---------------------------------....GPGA..Y..I.R---..A...MI   24
MISTRHredFox              ---------------------------------....GPGA..Y..I.R---..A...MI   24
MISTRHbrownBat            ---------------------------------....GLGA.LY..I.R---..A...MI   24
MISTRHchinchilla          ---------------------------------.....LGA..Y..I..---..G...MI   24
MISTRHpangolin            ---------------------------------.....LWA..Y..IRR---..A...MI   24
MISTRHnarwhal             ---------------------------------.....LGA..Y..I.R---..G...MI   24
MISTRHBeaver              ---------------------------------.....LGA..Y..I.R---..G...MI   24
MISTRHbison               ---------------------------------.....LGA..Y..I.R---..G...MI   24
MISTRHhorse               ---------------------------------.....LGA..Y..I.R---..G...MI   24
MISTRHsquirrel            ---------------------------------.....LGA..Y..I.R---..G...MI   24
MISTRAHcow                ---------------------------------.....LGA..Y..I.R---..G...MI   24
MISTRHflyingFox           ---------------------------------.....LGA..Y..I.R---..A...MI   24
MISTRHhorseShoeBat        ---------------------------------.....LGA..Y..I.R---..A...MI   24
MISTRHrat                 ---------------------------------.....LGA..Y..I.R---..G...MI   24
MISTRHmouse               ---------------------------------.....LGT..Y..I.R---..G...MI   24
MISTRHrhesus              ---------------------------------.....LGA..YQ.I.R---..GI..MI   24
MISTRHhuman               ---------------------------------.....LGA..Y..I.R---..GI..MI   24
MISTR1starfish            -------------------------------------M.QGLTMKS.RS---.YS.....   20
MISTR1horseShoeCrab       ----------------------------------------MNSL.S.R.---..S.V..V   17
MISTR1python              -----------------------------------------------MV---SDL.....   10
MISTR1cornSnake           -------MSQQ.PR.PPA------A-..---S.APN.GVIGFLRH.V.H---R.S.....   40
MISTR1brownSnake          -----MS.QQA.SR.PPA------A-..A-SP.ASS.GLIGFLRH.V.H---R.S.....   44
MISTR1pitViper            -----MS.QQQ.PR.PPA---------------A.N.GLIGFLRH.I.H---R.S.M...   37
MISTRHlamprey             ------------------------------------.PLFGNL.SKAR.---.RS.Y.ML   21
MISTR1crocodile           --------------------------------------.FGTMA.HAR.---..S.F...   19
MISTR1alligator           --------------------------------------.FSLMA.HARR---..S.L...   19
MISTR1saltWaterCrocodile  --------------------------------------.FSLMA.HARR---..S.L...   19
MISTR1lamprey             --------------------------------------..RLMLT.A..---..A.....   19
MISTR1coelacanth          --------------------------------------.FSLMA..A.S---..S.....   19
MISTR1commonLizard        --------------------------------------.FRLMLTHA..---..A.....   19
MISTR1wallLizard          --------------------------------------.FRLMLTHA..---..S.....   19
MISTR!threeToedTurtle     --------------------------------------.FRLM.N.A..---..S.....   19
MISTR1paintedTurtle       --------------------------------------.FRLM.N.A..---..S.....   19
MISTR1giantTortoise       --------------------------------------.FRLM.S.A..---..S.....   19
MISTR1thornScrubTortoise  --------------------------------------.FRLM.S.A..---..S.....   19
MISTR1greenSeaTurtle      --------------------------------------.FRLMLS.A..---..S.....   19
MISTR1emu                 --------------------------------------.FRVMVSHA..---..S.....   19
MISTR1chicken             --------------------------------------.FRVMVNHAR.---..S.....   19
MISTR1bison               --------------------------------------.IC.TVS.A..---..S...F.   19
MISTR1sterlet             --------------------------------------..RTMIS.S..---..S.....   19
MISTR1gekko               --------------------------------------.FRLMMSHA..---..S.V...   19
MISTR1rhesus              --------------------------------------..RHILGLA..---..S.....   19
MISTR1human               --------------------------------------..RQIIG.A..---..S.....   19
MISTR1chinchilla          --------------------------------------.FRLIVS.AR.---..S.....   19
MISTR1platypus            --------------------------------------..RQVVS.A..---..S.....   19
MISTR1porpoise            --------------------------------------..HQITG.A..---..S.....   19
MISTR1opposum             --------------------------------------.FRMIIN.A..---..S.....   19
MISTR1armadillo           --------------------------------------..RQIVG.A..---..S.....   19
MISTR1cow                 --------------------------------------..RQIIG.A.R---..S.....   19
MISTR1horse               --------------------------------------..RHILG.A..---..S.....   19
MISTR1flyingFox           --------------------------------------..RHIVG.A..---..S.....   19
MISTR1dingo               --------------------------------------..RQIIG.A..---..S.....   19
MISTR1pangolin            --------------------------------------..RQIIG.A..---..S.....   19
MISTR1redFox              --------------------------------------..RQII..A..---..S.....   19
MISTR1narwhal             --------------------------------------.IRQIIG.A..---..S.....   19
MISTRHporpoise            --------------------------------------.IRQIIG.A..---..S.....   19
MISTR1hedgehog            --------------------------------------..RQILG.A..---..S.....   19
MISTR1paleBat             --------------------------------------..RQIVG.A..---..S.....   19
MISTR1vampireBat          --------------------------------------..RQILG.A..---..S.....   19
MISTR1beaver              --------------------------------------..RQIVS.A..---..S.....   19
MISTR1rat                 --------------------------------------..RQILG.A..---..S.....   19
MISTR1mouse               --------------------------------------..RQILG.A..---..S.....   19
MISTR1penguin             --------------------------------------..RQILG.A..---..S.....   19
MISTR1squirrel            --------------------------------------..RQILG.A..---..S.....   19
MISTR1brownBat            --------------------------------------..RQIIN.A..---..S.....   19
MISTR1horseShoeBat        --------------------------------------..RQIIG.A..---..S.....   19
vNamao                    --------------------------------------.FKTIRK.I.S---..S...II   19
MISTR1pike                -------------------------------------MVIAFVTKT..N---..A....L   20
MISTR1Lflounder           ------------------------------------..VFSLVAK..RS---..A.....   21
MISTR1goldfish            --------------------------------------..STVLK...S---..A.....   19
MISTR1zebrafish           --------------------------------------..ATVMK...S---..A.....   19
MISTR1flounder            --------------------------------------.FATVSK..RS---..A.....   19
MISTR1Lgoldfish           --------------------------------------..STVS...RS---..A.....   19
MISTR1Lzebrafish          --------------------------------------..SMVS...RS---..A.....   19

Consensus                 GFIGLGAGGAALYLL-RLALF--NPDVXWDRK-----N--------NPEPWNKLDPNDQY  103
Plasmodium                FISYYAVALSMCII.-.NL..--.....FR.Q-----D--------KRRNIIDRYQHHA.   92
Schizosaccharomyces pombe CVMTYTF.V.GYM.GQ.GL.VQHEDQ..IPS------K--------.AH..EDTKSSSGK   72
NDUFA4_annelid            CASWH.L..RLHSTPCDQKPR--LLFC.IN.G-----A--------..Y..Q..GV.G..  105
MISTRHpython              LIT.F.VA.GLYI.A-.KTF.--I.E...EK.-----.--------Q-KL..NRG.S...   61
MISTRHbrownSnake          LIT.F.VV.GLYI.A-.KTF.--V.E...EK------.--------Q-.S..NRGLS..H   59
MISTRHcornSnake           LIT.F.VA.GLYI.A-.KTF.--V.E..LEK------.--------Q-.L..N.G.S.--   57
MISTR1LpitViper           FIM.TAVA..G...M-...F.--C.E....K.-----.--------......N...THR.   81
Nematostella              VC..AAV...TWFIG-.SL.T--H.EA.I.K.-----.--------..Y..QRVA..E.R   60
MISTR1octopus             V.V.A.MA..FF.IT-...TR--SL....TKS-----T--------E-L..TQVS.TH..   62
MISTR1tick                VIV.F.GL..VW.TA-....R--......NK.-----T--------.....QEW-S.K..  109
A0A061R6K4tetraselmis     VTV.A.CFAG.FQ.V-.WFSS--S.NA.TNKEATRKQA--------I..DPQ..VEAER.  106
A0A061S3J4tetraselmis     VTV.G.VLLC.FQ.A-.C.TQ--.....LLK-TTRTEC--------I..T.DAERSGRTF   68
A0A061RM32tetraselmis     LAV.GALTMMTYTAF-.SFYS--TG...LNK.-DRENF--------KTT-----EELNVS  112
tetravirus                VAVST.I.MMFYAGA-.SLYT--SG...VYKS-DRGLK--------MSGE---YN.YKE.   58
B7EQS5rice                ATT.VAV.IC.MQ.V-.NITT--..E..VTKE-NRAAG--------VL.N---F.EGKR.   59
ONM62967.1ZeaMays         ATT.VAV.ICVMQ.V-.NITT--..E..VTKE-KRAAG--------VLDN---H.EGRR.   59
Q0D799rice                LAT.VAVSICVGQ.V-.NITG--..E..VLKE-KRAAG--------VL.N---F.EGKR.  100
Q6YU35rice                LAT.VAVSICVGQ.V-.NITG--..E..VLKE-KRAAG--------VL.N---F.EGKR.   68
AEE78372.1Arabidopsis     AAT.VAV.IC.FS.I-.NITG--..E..CTKE-NRAAG--------ILDN---HAEGEK.   59
Q654W0rice                AAM.VAV.ICGFQ.F-.NITG--..E..VNKV-GRAAG--------VL.N---HEEGRR.   60
Q0DQF2rice                AAMM.AS.MVVFQ.G-.NVCT--..E..ISKR-NRRNA--------V.DS---AAEAER.   58
NP_001327219.1Arabidopsis --M.FVTSMVVFQ.T-.N.FL--...C.INKE-HRKMG--------IL.N---K.EGEK.   43
NP_001353567.1ZeaMays     AAMSFVT.MCVFQ.A-.NV.M--.....VSKT-SRQSA--------VLDN---AGEGQR.   58
Q0D4T7rice                AAMTFVT.LCTFQ.T-.NVFM--.....VNKN-NRKSA--------VL.N---AEEGEK.   90
Q6Z4G4rice                VAMS.VG.MCVFQ.T-.NVFM--.....VNKS-HRQSA--------VL.N---A.EGEK.   58
Neurospora crassa         VVV.FAVSA.IYSIT-.HLVV--DKTI.LK.Q--------------.RAADSHALHAAHE   93
Debaryomyces hansenii     AAM.VAVASGCFFTY-.HFAH--DKEL.LWKN--------------AN-LS.-..NVLNA   69
Kluyveromyces lactis      LAM.VALASGTWFSY-KKFFH--DDSL.VS..--------------...QSA-..KVLNQ   69
Komagataella phaffii      IAT.VACCS.VYFTT-KKLRT--DRTL.LG..--------------...FNE.FEEAVSK   71
Saccharomyces cerevisiae  LAV.VALCSGTYFTY-KKLRT--DETL.LTGN---------------..LSS-..EVLAK   69
RosettaA                  ACVA..TAM.SGHI.-.R..S--DHTL..T.E--------------KTY...NIKSTQNT   61
Dictyostelium discoideum  VIV..AVVLTGATGY-KRLSS--DQ.I.LT..--------------GQML.KDNPTHKFV   55
RosettaB                  VVCSFA.SFGIFS.T-.FVTS--..E..LNHR-E---T--------.W.TSELKAGRIPD   64
Cryptococcus neoformans   .IV.IACV..TA..W--KLSQ--G.E.....S-----S--------DWR..D.VKHDENL   63
MISTRAVtick               TV..IA.V.C.GFCV-YSF.---K....VS..-----D--------EIPS.MRYSADTRQ   71
vMISTRAV(sqPox)           AAV.GA.V..TSFA.-YSLG---K.GL.-A.R-----D--------GGDL.EDV..ERPQ   60
MISTRAVhorseShoeCrab      AIMTTACV.V.A.CV-YALVH--KS...I..R-----R--------QQP..ERVN.ETPQ   80
MISTRAVpython             MIMTTTLS.M.FTGI-NALR---RS.I.I..W-----.--------.....E.V..TKPQ   60
MISTRAVbrownSnake         IIMTTTLS.M.YTGI-.ALK---RS.I.I..W-----.--------.....E.V..SQPQ   60
MISTRAVcornSnake          MIMTTTLS.MVYTGI-.ALR---RS.I.I..W-----.--------.....E.V..TEPQ   60
MISTRAVpitViper           MIMTTTLS.M.YTG.-.ALR---RS.I.I..W-----H--------.....E.V..TQPQ   60
MISTRAvopposum            A.VSMAGC..VGISF-YTLA---K....LN.R-----Q--------.....ENVN..HPQ   60
MISTRAVplatypus           T.VTFAGL..ISVSV-YSLF---KT...LN.S-----Q--------.....ENV..TQPQ   60
MISTRAVsquirrel           F.MTFA.A..SSFAI-YSLK---KT...L...-----R--------.....EAV..SEPQ   60
MISTRAVrhesus             L.VSVA....SSFAV-YSLW---KT...L...-----R--------.....ETV..TIPQ   60
MISTRAVhuman              V.MTVA....SSFAV-YSLW---KT...L...-----K--------.....ETV..TVPQ   60
MISTRAVnarwhal            L.TTVA.T..LSFA.-YSLR---KT...I...-----R--------.....ETV..TAPR   60
MISTRAVporpoise           L.TTVA.T..LSFA.-YSLR---KT...I...-----R--------.....ETV..TAPR   60
MISTRAVhorse              A.MTVA.T..TSFA.-YSLR---KT...I...-----R--------.....ETV..SVPT   60
MISTRAVbison              F.MTVA.A..SSFAV-YSLR---KS...L...-----R--------.....ETV..TVPT   60
MISTRAVcow                F.MTVA.A..SSFAV-YSLR---KS...L...-----R--------.....ETV..TVPT   60
MISTRAVdingo              L.MATA....SSFAV-YSLQ---KS...L...-----R--------.....ETV..SVPS   60
MISTRAVredFox             L.MATA....SSFAV-YSLQ---KS...L...-----R--------.....ETV..SVPS   60
MISTRAVpangolin           L.MTVA....SSFAV-YSLQ---KT...L...-----R--------.....ETV..SVPR   60
MISTRAVmouse              F..SVA.T..TSFA.-YALK---KT...I...-----R--------.....EMV..TQPQ   60
MISTRAVrat                F..SAA.T..SSFA.-YALK---KT...I...-----R--------D....ETV..TQPQ   60
MISTRAVarmadillo          VIMTFA....SSFAV-YSLR---KT...I...-----G--------.....ESV...IPQ   60
MISTRAVchinchilla         VIVT.A....SSFAV-YSLR---KS...I...-----R--------.....ENV...VPQ   60
MISTRAVeaver              VIMTVA....SSFA.-YSLK---KT...V...-----R--------.....ETV..TVPQ   60
MISTRAVhedgehog           LIMTVA.S..SSFAV-YSLR---KS...T...-----.--------.....ETV..TVPQ   60
MISTRAVbrownBat           LIMTVA.S..SSFAV-YSLNK--KS...I...-----G--------.....ETV..SVPG   61
MISTRAVhorseShoeBat       VIMTVA.S..SSFAV-YSLK---KT...I...-----R--------.....ENV...VPR   60
MISTRAVflyingFox          VIMTAA.S..LSFA.-YSLK---KT...I...-----R--------.....ESV...VPR   60
MISTRAVbat                VIMTAA.S..TSFAV-YSLK---KS...I...-----.--------.....ESV...VPQ   60
MISTRAVpaleBat            VIMTVA.S..TSFAA-YSLK---KS...I...-----.--------.....ETV...KPQ   60
MISTRAVlamprey            V.L.FTV..GV.MGI-YSL.T--KS...VNKR-----G--------..T..ENI..SQPQ   62
MISTRAVcommonLizard       ..VS.AGV..TFACW-NA-.R--K....LSKS--------------D....QYV..TKPQ   62
MISTRAwallLizard          ..A..AGCF.IYSSW-HS-.R--K....FNKS-----G--------.Q...QDV.FTKPQ   63
MISTRAVcoelacanth         .IM.MA.T.CT.TGI-YFLFS--KT...LNKT-----S--------.....EYIN..KPQ   64
MISTRAVsterlet            .IMTFA.T..TSAGI-YFLAT--K....LFKS-----K--------.....ET...SKPQ   62
MISTRAVflounder           ..MAFA.T..TSAA.-YFLFT--KT...LNKT-----.--------.....ERV..SKSQ   62
MISTRAVpike               ..MAFA.I..TSAS.-YFLFT--KT...LNKS-----R--------.....E....SKPQ   63
MISTRAVgoldfish           ..V.CA.L..TTASI-YFL.T--K....LNKT-----R--------.....ET...SKPQ   63
MISTRAVzebrafish          .IVSCA.F..TTTMI-YFL.T--K....LNKT-----G--------.....EM...SKPQ   63
MISTRAValligator          ..VAFA.V..VSACV-YALVS--KT...INKS-----G--------.....ERV..TKPR   64
MISTRAVcrocodile          ..VTFA.V..VSACV-YALVS--KT...INKS-----G--------.....E.V..TKPR   64
MISTRAVsaltWaterCrocodile ..VTFAGV..VCACV-YALVS--KT...INKS-----D--------.....ERV..TKPR   63
MISTRAVchicken            .VVSSA.V..VAFSV-YSLFS--KS...INKS-----G--------.....ETI..TRPQ   63
MISTRAVemu                .VVSFA.L..TSFSI-YSL.S--KS...INKS-----G--------.....EAI..TQPQ   63
MISTRAVpenguin            .VVSFA.V..LSFSV-YSLFS--KS...INKS-----G--------.....ETV..TKPQ   63
MISTRAVgekko              ..VS.AGV..V.SS.-YAF-T--KS...VNK.-----G--------.....QHV..TKPQ   63
MISTRAVgreenSeaTurtle     ..V.FA.V..LGAS.-YFLRT--KS...VNKS-----G--------.....ENVN..QSQ   64
MISTRAVpaintedTurtle      ..VS.A....LTAS.-YSLCT--KS...VNKS-----G--------.....ENVN..QAQ   64
MISTRAVthreeToedTurtle    ..V..A....LTAS.-YSLCT--KS...VNKS-----G--------.....ENVN..QAQ   64
MISTRAVgiantTortoise      ..V.FA.V..LAAS.-YALCT--KS...VNKS-----G--------.....ENVN..QPQ   64
MISTRAVthornScrubTortoise ..V.FAGV..LAAS.-YSLCT--KS...INKS-----G--------.....ENVN..QAQ   64
MISTRAVstarfish           VIT.TVMVL.TSFSM-FSI.K--KT...LFKR-----S--------..R..ERVN.AEPQ   69
MISTRAVscorpion           TIV.FAFT.MIAFGI-YSFFS--KS...-FD.-----K--------.IP..ERI..EKPQ   82
MISTRAVsnail              TI.STACV..CCFMA-YALAT--K....VVKS-----S--------ELP..E.VA.TERR   72
MISTRAVleech              A.V.AACT.G.SFVI-YSLYQ--K....LVKS-----S--------ELP..ERV..TKPQ   51
MISTRAVoctopus            ...TFAVTMGSSFAV-YSL.T--K....LFGR-----D--------TEM.YDLVK.TESR   71
MISTR1snail               VCV.T.VA...Y...-..STR--......K.D-----E-------V.EY...AYK.T...   64
Drosophila                VCV.A..I..VY.MA-...TR--......N.T-----S--------.....QEYKE-K..   62
MISTRHzebrafish           V.MSV.VC..S...I-...R---G.HI....R-----.--------........S.TQ.L   64
MISTRHcoelacanth          FC....M.T.SI...-...I.--..YI...K.-----.--------..........TY..   63
MISTRHgoldfish            F..C..M...F...F-...R---G.H...NKR-----S--------........S.SY..   62
MISTRHLzebrafish          F..C..M...FT..F-...R---G.H...NKS-----T--------......Q.S.SY..   64
MISTRHsterlet             F..S..L...S...V-...V---S.Y...NK.-----.--------.....S....SY..   62
MISTRHflounder            F..C..L....V..F-...K---G.Y...NKT-----.--------..........TY..   63
MISTRHpike                F..M..M...SM..V-...K---G.H...NKT-----S--------......Q...TY..   66
MISTRHgiantTortoise       ......L.S......-....Y--S......K.-----.--------........S.T...   70
MISTRHalligator           S..S..M.S.V....-....Y--S........-----.--------........G.T...   49
MISTRHpenguin             ...SV.L.S.V....-....Y--S........-----.--------........N.T...   68
MISTRHcommonLizard        ......L.S......-...IY--S........-----.--------........S..E..   83
MISTRHwallLizard          ......L.S......-...IY--S........-----.--------........S..E..   83
MISTRHthornScrubTortoise  ......L.S......-....C--S......K.-----.--------........S..Y..   68
MISTRHplatypus            ...A..M.S.G....-....R--S........-----.--------......R.R.....   68
MISTRHhedgehog            ......L.S......-...VR--S........-----.--------......R.S.....   68
MISTRHvampireBat          ......M.S......-....R--S........-----.--------......C.S.....   68
MISTRHpaleBat             ......M.S......-....R--S........-----.--------......R.S.....   68
MISTRHarmadillo           S.....M.S......-....R--S........-----.--------......R.S.....   68
MISTRHAdingo              ......M.S......-....R--S........-----.--------......R.S.....   68
MISTRHredFox              ......M.S......-....R--S........-----.--------......R.S.....   68
MISTRHbrownBat            ......M.S......-....R--S........-----.--------......R.S.....   68
MISTRHchinchilla          ......M.S......-....R--S........-----.--------......R.S.....   68
MISTRHpangolin            ......M.S......-....R--S........-----.--------......R.S.....   68
MISTRHnarwhal             ......M.S.T....-...VR--S........-----.--------......R.S.....   68
MISTRHBeaver              ......M.S......-....R--S........-----.--------......R.S.....   68
MISTRHbison               ......M.S......-....R--S........-----.--------......R.S.....   68
MISTRHhorse               ......M.S......-....R--S........-----.--------......R.S.....   68
MISTRHsquirrel            ......M.S......-....R--S........-----.--------......R.S.....   68
MISTRAHcow                ......M.S......-....R--S........-----.--------......R.S.....   68
MISTRHflyingFox           ......M.S......-....R--S........-----.--------......R.S.....   68
MISTRHhorseShoeBat        ......M.S......-....R--S........-----.--------......R.S.....   68
MISTRHrat                 ...C..M.S.G....-....R--S........-----.--------......RMS.....   68
MISTRHmouse               ...C..M.S.G....-....R--S........-----.--------......R.S.....   68
MISTRHrhesus              ...C..M.S.G....-....R--S........-----.--------......R.S.....   68
MISTRHhuman               .L.C..M.S......-....R--S........-----.--------......R.S.....   68
MISTR1starfish            ISV.A.SVF..Y..A-....K--...A...K.-----.--------..Y..TRIK..ENI   64
MISTR1horseShoeCrab       ATV...VVV.S...G-...VK--S.E...NK.-----Q--------......EY.-KK..   60
MISTR1python              LIM.TAVT..G....-.....--C.E....K.-----.--------......Q.E.THR.   54
MISTR1cornSnake           IIM.TAVA..G...M-....Y--C.E....K.-----.--------......N...THR.   84
MISTR1brownSnake          LIM.TAVA..G...M-.....--C.E....K.-----.--------......N...THR.   88
MISTR1pitViper            FIM.TAVA..G...M-...F.--C.E....K.-----.--------......N...THR.   81
MISTRHlamprey             F.....LST....T.-....R--...I..NK.-----G--------......N.E.TH..   65
MISTR1crocodile           L...S..A..G....-.....--.......K.-----.--------........G.T...   63
MISTR1alligator           L...C.GV.......-...VS--S......K.-----.--------........G.T...   63
MISTR1saltWaterCrocodile  L...S..V..G....-...V.--S......K.-----.--------........G.T...   63
MISTR1lamprey             ..L...MMM.GT.TM-.....--.........-----.--------........G.T...   63
MISTR1coelacanth          L...F..C.S.M..A-.....--S......K.-----.--------........G.T...   63
MISTR1commonLizard        F...I.GT..G..IM-....R--.........-----.--------........G.....   63
MISTR1wallLizard          I...I.GT..G..IM-....R--.........-----.--------........G.....   63
MISTR!threeToedTurtle     V...A.GT.....IM-...M.--.......K.-----.--------........A.T...   63
MISTR1paintedTurtle       I...I.GS.....IM-...M.--.......K.-----.--------........A.T...   63
MISTR1giantTortoise       I...A.GS.....IM-...M.--.......K.-----.--------.......MA.T...   63
MISTR1thornScrubTortoise  I...A.GS......M-...M.--.......K.-----.--------........A.T...   63
MISTR1greenSeaTurtle      I...A.GS.....IM-...M.--.......K.-----.--------........A.T...   63
MISTR1emu                 LI..S.GV.....VM-...V.--.......K.-----.--------........S.S...   63
MISTR1chicken             LI..S.GI.....VM-...V.--.......K.-----.--------........A.....   63
MISTR1bison               L...A.GT.....V.-HV...--...Q..LLN--------------.NDS....G..G..   62
MISTR1sterlet             I...T..L..GM..A-....R--.........-----.--------.......MN.TS..   63
MISTR1gekko               L...A.GT.......-...V.--.......K.-----.--------........G.....   63
MISTR1rhesus              V.L.T..T..T....-.....--S.......N--------------........G.....   62
MISTR1human               V...T..T..T....-.....--........N--------------........G.....   62
MISTR1chinchilla          L...A.GT..V...T-.....--.........-----.--------........G.T...   63
MISTR1platypus            L...A.GT.....VM-.....--.........-----.--------........R.T...   63
MISTR1porpoise            V..RV.GT.....V.-H.E..--.........-----.NPGSSLAN........G.....   71
MISTR1opposum             L...A.G...T..VM-.....--.........-----.--------........N.T...   63
MISTR1armadillo           V...T..T.....V.-...M.--.........-----.--------........G..E..   63
MISTR1cow                 I...A.GT.....VT-.....--........------.--------........G.....   62
MISTR1horse               I...A.GT.....V.-...M.--.........-----.--------........G.....   63
MISTR1flyingFox           I...A.GT.....V.-.....--.........-----.--------........G..E..   63
MISTR1dingo               I...A.GT.....V.-.....--.........-----.--------........G.....   63
MISTR1pangolin            I...A.GT.....V.-.....--.........-----.--------........G.....   63
MISTR1redFox              I...A.GT.....V.-.....--.........-----.--------........G.....   63
MISTR1narwhal             L...A.GT.....V.-.....--.......K.-----.--------........G.....   63
MISTRHporpoise            I...A.GT.....V.-.....--.......K.-----.--------........G.....   63
MISTR1hedgehog            V...A..T..G..I.-.....--.........-----.--------........G.K...   63
MISTR1paleBat             V...A.GT..L..VM-.....--.......K.-----.--------........G..E..   63
MISTR1vampireBat          V...A.GT..L..VM-.....--.........-----.--------........G..E..   63
MISTR1beaver              V...A.GT.....MM-.....--.........-----.--------.......VG..E..   63
MISTR1rat                 V...A.GT.....VM-.....--........------.--------........G..E..   62
MISTR1mouse               V...A.GT.....VM-.....--........------.--------........G..E..   62
MISTR1penguin             V...A.GT.....VM-.....--.........-----.--------........G..E..   63
MISTR1squirrel            V...A.GT.....VM-.....--.........-----.--------........G.....   63
MISTR1brownBat            V...A.GT..V..VT-.....--.......K.-----.--------.......VA..E..   63
MISTR1horseShoeBat        V...A.GT..S..VM-.....--.......K.-----.--------.......MG..Q..   63
vNamao                    VVMAT..S..MF.I.-....R--..YI.....-----.--------......NIKH.E..   63
MISTR1pike                V..SG.TIMSGT..A-....R--.........-----.--------......NIA..E..   64
MISTR1Lflounder           I...G.VTMS.T..C-....K--.........-----.--------......N.S.TH..   65
MISTR1goldfish            V...G..TMSM...G-....K--...C.....-----.--------........G.....   63
MISTR1zebrafish           I...G..TMSM...G-....K--...C.....-----.--------........G.....   63
MISTR1flounder            I...G.VSMSMM..A-....R--.........-----.--------........G..Y..   63
MISTR1Lgoldfish           I...G.CTMSMT..G-....R--.......K.-----.--------........G.....   63
MISTR1Lzebrafish          I...G.CTMSLS..A-....R--.......K.-----.--------.......MG.T...   63

Consensus                 ---------KFLAV---NQDYKKLKKXR--PD-FATKSKR--PEI-MPALNXFFSDPTKX  145
Plasmodium                SLPYFNHWLRNFSQ---SFKSSLIDN.PDYQ.-VDPW.F.PNRIQFYGRFP...EI.KY.  148
Schizosaccharomyces pombe ---------SD--E---SL..SYKYY.--RG.-RSKEPRKAPSA.QYSTFP.K------.  109
NDUFA4_annelid            ---------..WSE---TI...A..A.AER..-ID-------------------------  152
MISTRHpython              ---------.LF.M---ST.S.DRE..--R..-C--------------------------  106
MISTRHbrownSnake          ---------ELF.T---SV.S.D..E.--R..-C--------------------------  104
MISTRHcornSnake           ---------.LF.M---SV.S.D....--R..-C--------------------------  102
MISTR1LpitViper           ---------.VG.F---K--.R--------TN-WERG-----------------------  118
Nematostella              ---------.LFST----K..SN..H.--R..-YEKE.----------------------  104
MISTR1octopus             ---------..YSP---.IK.SE..H.EER..-I--------------------------  109
MISTR1tick                ---------.LWST----K..SE.P..E-R.E-I--------------------------  154
A0A061R6K4tetraselmis     ---------RDH.L----------------RR--LSLKYGGDAG.-FST...HM.K.QD.  138
A0A061S3J4tetraselmis     ---------HDH..----------------RR--FLRDYAG-AG.-LKT...EM.K.RI-   99
A0A061RM32tetraselmis     ---------SDWG.----------------------------------------------  163
tetravirus                ------------GL----------------K.--H----P--NSY-FKKIG.YWPW.HY.   81
B7EQS5rice                ---------SQHG.----------------RR--FWL...--RDY-.Q..D.PTNPS...   89
ONM62967.1ZeaMays         ---------SQHG.----------------RR--FWL...--RDY-.Q.MD.VPT..N.-   89
Q0D799rice                ---------SQHGF----------------RK--FIDG..--...-..GI.......P..  130
Q6YU35rice                ---------SQHGF----------------RK--FIDG..--...-..GI.......P..   98
AEE78372.1Arabidopsis     ---------.ENFL----------------RK--FVRN.K--...-..G.....T...Y-   89
Q654W0rice                ---------AEHGL----------------RN--YVRD.T--...-...I....TE...-   90
Q0DQF2rice                ---------SMHGF----------------RR--FFGRR.--..V-..SI.....NSDR.   88
NP_001327219.1Arabidopsis ---------AQHNF----------------RK--YLRTRQ--.QV-..S......QEDN-   73
NP_001353567.1ZeaMays     ---------SQH.F----------------RR--FLATQ.--..V-F.........SNN.   88
Q0D4T7rice                ---------HQH.F----------------RR--FLATQ.--..V-F.......AG.AT.  120
Q6Z4G4rice                ---------HHH.F----------------RR--FLGTQ.--..V-F..I....AG.AT.   88
Neurospora crassa         ---------EKH------------------------------------------------  144
Debaryomyces hansenii     ---------EVHKNEAG.K.E..EEN.D--------------------------------  120
Kluyveromyces lactis      ---------.AE------------------------------------------------  120
Komagataella phaffii      ---------NE-------------------------------------------------  122
Saccharomyces cerevisiae  ---------DKD------------------------------------------------  120
RosettaA                  ---------.L.GL---QG...HEEV.KPQSADDLRGKL---------------------  109
Dictyostelium discoideum  ---------DRNTT---MGYF.TIET.KYLKE----------------------------  103
RosettaB                  ---------RV.QL---HAQD.QAAF.LSLAS--S.------------------------  110
Cryptococcus neoformans   ---------.YIT.---.PEFWAQRR.QAAGT--K.GERAVDAI----------------  109
MISTRAVtick               ---------.L.TI---EK.W..D.T.EEVER--LR.EIGSTH-----------------  117
vMISTRAV(sqPox)           ---------.L.T.---H.LWRAIPE.EEVRR--IERGVEGPRGS---------------  106
MISTRAVhorseShoeCrab      ---------.LFT.---..E...IPE.ESLKK--DLG.S---------------------  126
MISTRAVpython             ---------.LISI---H.RW.PIEE.EEIRK--L..G----------------------  106
MISTRAVbrownSnake         ---------.LFSI---H.KWEPIRE.EEIRK--VY.E----------------------  106
MISTRAVcornSnake          ---------.LFSI---H.KWEPIQE.EEIRK--VF.G----------------------  106
MISTRAVpitViper           ---------.LFTI---R.KWEPIQE.EEVRK--VF.G----------------------  106
MISTRAvopposum            ---------.LITI---..KW.PIEE.QKVRK--L..-----------------------  106
MISTRAVplatypus           ---------.LISI---..QW.PIEE.QKVKR--L..-----------------------  106
MISTRAVsquirrel           ---------.LITI---..QW.PIEE.QKVRR--...-----------------------  106
MISTRAVrhesus             ---------.LITI---..QW.PIEE.QKVRR--...-----------------------  106
MISTRAVhuman              ---------.LITI---..QW.PIEE.QNVQR--V..-----------------------  106
MISTRAVnarwhal            ---------.LITI---..EW.PIEE.QQVRK--..R-----------------------  106
MISTRAVporpoise           ---------.LITI---..EW.PIEE.QQVRK--..R-----------------------  106
MISTRAVhorse              ---------.LITI---..EW.PIEE.QKVRR--...-----------------------  106
MISTRAVbison              ---------.LVTI---..EW.PIEE.QKVRR--..R-----------------------  106
MISTRAVcow                ---------.LVTI---..EW.PIEE.QKVRR--..R-----------------------  106
MISTRAVdingo              ---------.LITI---..EW.PIEE.QKVRR--...-----------------------  106
MISTRAVredFox             ---------.LITI---..EW.PIEE.QKVRR--...-----------------------  106
MISTRAVpangolin           ---------.LVTI---..EW.PIDE.QKVRK--...-----------------------  106
MISTRAVmouse              ---------.LITI---..QW.PVEE.QKVRR--..R-----------------------  106
MISTRAVrat                ---------.L.TI---..EW.PVEE.QRVRR--..R-----------------------  106
MISTRAVarmadillo          ---------.L.TI---..EWRPIEE.QKARR--...-----------------------  106
MISTRAVchinchilla         ---------.LITI---..EW.PIEE.QKVRR--...-----------------------  106
MISTRAVeaver              ---------.LITI---..QW.PVEE.QKVRR--V.R-----------------------  106
MISTRAVhedgehog           ---------.LIT.---..QW.PIEE.QKARK--...-----------------------  106
MISTRAVbrownBat           ---------.LITI---..QW.PIEE.QKVRR--..R-----------------------  107
MISTRAVhorseShoeBat       ---------.LIT.---..EW.PIEE.QKVRS--...-----------------------  106
MISTRAVflyingFox          ---------.LITI---..QW.PIEE.QKVRR--.SR-----------------------  106
MISTRAVbat                ---------.LIT.---..QW.AIEE.QKVRR--.A.-----------------------  106
MISTRAVpaleBat            ---------.LITI---..QW.SVEE.QKVRR--...-----------------------  106
MISTRAVlamprey            ---------.LYTI---T.QWEPVEA.ELVKK--..R-----------------------  108
MISTRAVcommonLizard       ---------.H.TI---..QW.PIEE.ETVRE--M..R----------------------  108
MISTRAwallLizard          ---------.HITL---..QW.PIEE.EKVRK--I..G----------------------  109
MISTRAVcoelacanth         ---------.L.TI---..KW.PVEE.QIVKS--M..-----------------------  110
MISTRAVsterlet            ---------.L.TI---..QW.PVEE.QIVKG--LM.-----------------------  108
MISTRAVflounder           ---------.IITI---..KW.PVEE.ELVRK--L..-----------------------  108
MISTRAVpike               ---------.LITI---..QW.PIEE.ELVKS--M..-----------------------  109
MISTRAVgoldfish           ---------.LITI---..QW.PVEE.ELVKK--L.R-----------------------  109
MISTRAVzebrafish          ---------.L.TI---..QW.PVEE.EMVKK--M..-----------------------  109
MISTRAValligator          ---------.L.TL---H.QW.PIEE.EEVKK--LM.-----------------------  110
MISTRAVcrocodile          ---------.L.TF---Y.EW.PIEE.EEVKK--MM.-----------------------  110
MISTRAVsaltWaterCrocodile ---------.L.TF---Y.EW.PIEE.EEVKK--MM.-----------------------  109
MISTRAVchicken            ---------.L.TI---H.KW.PIEE.ESVKK--L..-----------------------  109
MISTRAVemu                ---------.L.TI---..KW.PIEE.EKVKK--L..-----------------------  109
MISTRAVpenguin            ---------.L.TI---..KW.PVEE.ENVRK--L..-----------------------  109
MISTRAVgekko              ---------.LVTI---..EW.PIEE.EKVRK--VM.-----------------------  109
MISTRAVgreenSeaTurtle     ---------..ISI---..EW.SIEE.EKVKK--IM.-----------------------  110
MISTRAVpaintedTurtle      ---------.L.SI---..EW.SIEE.EKVKK--MM.-----------------------  110
MISTRAVthreeToedTurtle    ---------.LISI---K.EW.SIEE.EKVKK--MM.-----------------------  110
MISTRAVgiantTortoise      ---------.L.SI---R.EW.SIEE.EKVKK--MM.-----------------------  110
MISTRAVthornScrubTortoise ---------.L.SI---R.EW.SIEE.EKVKK--MM.-----------------------  110
MISTRAVstarfish           ---------.L.TL---..E..VDPA.EKLKR--EVG.AK--------------------  115
MISTRAVscorpion           ---------.LITI---A.EW..IPE.EELRK--ELGPWKP-------------------  128
MISTRAVsnail              ---------.MIVM---..K.EPIPE.EQLRR--EIG.YKA-------------------  118
MISTRAVleech              ---------.LFTI---.GK.VPIPE.EALKK--EIG.YKT-------------------   97
MISTRAVoctopus            ---------.LVNI---.EK.VPIPE.EQLKK--EIG.FKN-------------------  117
MISTR1snail               ---------..YSP---KR..S.E.F.E--ER-PN-----------I-------------   98
Drosophila                ---------..YSP---VR..S.T.S.A--.N-.D-----------E-------------   96
MISTRHzebrafish           ---------.LV..---TT...C....G--..-.--------------------------  109
MISTRHcoelacanth          ---------..V.I---TT...N.....--..-.--------------------------  108
MISTRHgoldfish            ---------..V.I---.T...N....G--.E-.--------------------------  107
MISTRHLzebrafish          ---------....I---.T...N....G--..-.--------------------------  109
MISTRHsterlet             ---------..V..---TT...N....G--..-Y--------------------------  107
MISTRHflounder            ---------..V.I---.T...N....G--.K-Y--------------------------  108
MISTRHpike                ---------..V.I---DT...N....G--.R-.--------------------------  111
MISTRHgiantTortoise       ---------.....---SSL-QEA.R..--..-.--------------------------  114
MISTRHalligator           ---------..F..---ST...S.....--..-.--------------------------   94
MISTRHpenguin             ---------.....---ST...S.....--.N-.--------------------------  113
MISTRHcommonLizard        ---------.....---ST...T.....--..-.--------------------------  128
MISTRHwallLizard          ---------..M..---ST...T.....--..-.--------------------------  128
MISTRHthornScrubTortoise  ---------.....---ST.........--..-.--------------------------  113
MISTRHplatypus            ---------.....---ST.........--..-.--------------------------  113
MISTRHhedgehog            ---------.....---ST.........--..-.--------------------------  113
MISTRHvampireBat          ---------.....---ST.........--..-.--------------------------  113
MISTRHpaleBat             ---------.....---ST.........--..-.--------------------------  113
MISTRHarmadillo           ---------.....---ST.........--..-.--------------------------  113
MISTRHAdingo              ---------.....---ST.........--..-.--------------------------  113
MISTRHredFox              ---------.....---ST.........--..-.--------------------------  113
MISTRHbrownBat            ---------.....---ST.........--..-.--------------------------  113
MISTRHchinchilla          ---------..F..---ST.........--..-.--------------------------  113
MISTRHpangolin            ---------.....---ST.........--..-.--------------------------  113
MISTRHnarwhal             ---------.....---ST.........--..-.--------------------------  113
MISTRHBeaver              ---------.....---ST.........--..-.--------------------------  113
MISTRHbison               ---------.....---ST.........--..-.--------------------------  113
MISTRHhorse               ---------.....---ST.........--..-.--------------------------  113
MISTRHsquirrel            ---------.....---ST.........--..-.--------------------------  113
MISTRAHcow                ---------.....---ST.........--..-.--------------------------  113
MISTRHflyingFox           ---------.....---ST.........--..-.--------------------------  113
MISTRHhorseShoeBat        ---------.....---ST.........--..-.--------------------------  113
MISTRHrat                 ---------.....---ST....R....--..-.--------------------------  113
MISTRHmouse               ---------.....---ST.........--..-.--------------------------  113
MISTRHrhesus              ---------.....---ST.........--..-.--------------------------  113
MISTRHhuman               ---------.....---ST.........--..-.--------------------------  113
MISTR1starfish            ---------..Y.P--GGI.FA...S..--.E-L--------------------------  110
MISTR1horseShoeCrab       ---------..YSP---.V..E..DD..--.T-.--------------------------  105
MISTR1python              ---------.....---.M..S..E...--..-.--------------------------   99
MISTR1cornSnake           ---------..F..---.M..S..E...--..-.--------------------------  129
MISTR1brownSnake          ---------..IS.---.M..S..Q...--..-.--------------------------  133
MISTR1pitViper            ---------..F.I---.M..S......--..-.--------------------------  126
MISTRHlamprey             ---------.....---SM..D......--..-.--------------------------  110
MISTR1crocodile           ---------.....---.L..S......--..-.--------------------------  108
MISTR1alligator           ---------..F.I---.V..S......--..-.--------------------------  108
MISTR1saltWaterCrocodile  ---------.....---.L..S......--..-.--------------------------  108
MISTR1lamprey             ---------..V..---.I..S......--..-.--------------------------  108
MISTR1coelacanth          ---------..YS.---.V..S......--..-.--------------------------  108
MISTR1commonLizard        ---------..Y..---.I..D......--..-.--------------------------  108
MISTR1wallLizard          ---------..Y..---.V..D......--..-.--------------------------  108
MISTR!threeToedTurtle     ---------..YS.---.V..S......--..-.--------------------------  108
MISTR1paintedTurtle       ---------..YS.---.V..S......--..-.--------------------------  108
MISTR1giantTortoise       ---------..YS.---.V..S......--..-.--------------------------  108
MISTR1thornScrubTortoise  ---------..YS.---.V..S......--..-.--------------------------  108
MISTR1greenSeaTurtle      ---------..YS.---SV..S......--..-.--------------------------  108
MISTR1emu                 ---------..YS.---.V..S......--..-.--------------------------  108
MISTR1chicken             ---------..YS.---.V..S......--..-.--------------------------  108
MISTR1bison               ---------..SS.---.V..S.....G--..----------------------------  108
MISTR1sterlet             ---------..Y..---.M..S.....G--..-.--------------------------  108
MISTR1gekko               ---------..V..---.M........G--..-Y--------------------------  108
MISTR1rhesus              ---------..YS.---.V..D......--..-.--------------------------  107
MISTR1human               ---------..YS.---.V..S......--..-.--------------------------  107
MISTR1chinchilla          ---------..Y..---.T..S.....G--..-.--------------------------  108
MISTR1platypus            ---------..V..---.T..S.....G--..-.--------------------------  108
MISTR1porpoise            ---------..YS.---.V..S.....V--..-.--------------------------  116
MISTR1opposum             ---------..YS.---.V..S.....G--.E-.--------------------------  108
MISTR1armadillo           ---------..YS.---.V..S.....G--.E-.--------------------------  108
MISTR1cow                 ---------..YS.---.V..S.....G--..-.--------------------------  107
MISTR1horse               ---------..FS.---.V..S.....G--..-.--------------------------  108
MISTR1flyingFox           ---------..YS.---.V..S.....G--..-.--------------------------  108
MISTR1dingo               ---------..YS.---.V..S.....G--..-.--------------------------  108
MISTR1pangolin            ---------..YS.---.V..S.....G--..-.--------------------------  108
MISTR1redFox              ---------..YS.---.V..S.....G--..-.--------------------------  108
MISTR1narwhal             ---------..YS.---.V..S.....G--..-.--------------------------  108
MISTRHporpoise            ---------..YS.---.V..S.....G--..-.--------------------------  108
MISTR1hedgehog            ---------...S.---.T..S.....G--..-.--------------------------  108
MISTR1paleBat             ---------..YS.---.V..T.....G--.E-.--------------------------  108
MISTR1vampireBat          ---------..YS.---.V..S.....G--.E-.--------------------------  108
MISTR1beaver              ---------..YS.---.V..S.....G--..-.--------------------------  108
MISTR1rat                 ---------..YS.---.V..S.....G--..-.--------------------------  107
MISTR1mouse               ---------..YS.---.V..S.....G--..-.--------------------------  107
MISTR1penguin             ---------..YS.---.V..S.....G--..-.--------------------------  108
MISTR1squirrel            ---------..YS.---.V..S.....G--..-.--------------------------  108
MISTR1brownBat            ---------..YS.---.V..S.....G--..-.--------------------------  108
MISTR1horseShoeBat        ---------..YS.---.V..S.....G--..-.--------------------------  108
vNamao                    ---------..F..---.M..S..D...--..-.--------------------------  108
MISTR1pike                ---------.LF..---.M..S......--..-.--------------------------  109
MISTR1Lflounder           ---------.LFT.---.M..S......--..-.--------------------------  110
MISTR1goldfish            ---------.LF..---.M..S......--..-.--------------------------  108
MISTR1zebrafish           ---------.LFS.---.M..S......--..-.--------------------------  108
MISTR1flounder            ---------..V..---GM..S......--..-.--------------------------  108
MISTR1Lgoldfish           ---------..Y..---.M..S......--..-.--------------------------  108
MISTR1Lzebrafish          ---------..Y..---.M..S.....G--..-.--------------------------  108

Consensus                 XDXXRXDXXSXKYMQNYYEEIGYVQKPENMRV                              177
Plasmodium                ....T...........................                              180
Schizosaccharomyces pombe .S..V.E....---------------------                              120
NDUFA4_annelid            --------------------------------                              127
MISTRHpython              --------------------------------                               80
MISTRHbrownSnake          --------------------------------                               78
MISTRHcornSnake           --------------------------------                               76
MISTR1LpitViper           --------------------------------                               95
Nematostella              --------------------------------                               82
MISTR1octopus             --------------------------------                               83
MISTR1tick                --------------------------------                              128
A0A061R6K4tetraselmis     .G..S.S-------------------------                              145
A0A061S3J4tetraselmis     --------------------------------                               98
A0A061RM32tetraselmis     --------------------------------                              117
tetravirus                ..------------------------------                               83
B7EQS5rice                .-------------------------------                               90
ONM62967.1ZeaMays         --------------------------------                               88
Q0D799rice                --------------------------------                              130
Q6YU35rice                --------------------------------                               98
AEE78372.1Arabidopsis     --------------------------------                               88
Q654W0rice                --------------------------------                               89
Q0DQF2rice                .H..N...------------------------                               96
NP_001327219.1Arabidopsis --------------------------------                               72
NP_001353567.1ZeaMays     .T..D.--------------------------                               94
Q0D4T7rice                .R.....-------------------------                              127
Q6Z4G4rice                .K....N-------------------------                               95
Neurospora crassa         --------------------------------                               96
Debaryomyces hansenii     --------------------------------                               88
Kluyveromyces lactis      --------------------------------                               72
Komagataella phaffii      --------------------------------                               73
Saccharomyces cerevisiae  --------------------------------                               72
RosettaA                  --------------------------------                               88
Dictyostelium discoideum  --------------------------------                               75
RosettaB                  --------------------------------                               86
Cryptococcus neoformans   --------------------------------                               93
MISTRAVtick               --------------------------------                              100
vMISTRAV(sqPox)           --------------------------------                               91
MISTRAVhorseShoeCrab      --------------------------------                              105
MISTRAVpython             --------------------------------                               84
MISTRAVbrownSnake         --------------------------------                               84
MISTRAVcornSnake          --------------------------------                               84
MISTRAVpitViper           --------------------------------                               84
MISTRAvopposum            --------------------------------                               83
MISTRAVplatypus           --------------------------------                               83
MISTRAVsquirrel           --------------------------------                               83
MISTRAVrhesus             --------------------------------                               83
MISTRAVhuman              --------------------------------                               83
MISTRAVnarwhal            --------------------------------                               83
MISTRAVporpoise           --------------------------------                               83
MISTRAVhorse              --------------------------------                               83
MISTRAVbison              --------------------------------                               83
MISTRAVcow                --------------------------------                               83
MISTRAVdingo              --------------------------------                               83
MISTRAVredFox             --------------------------------                               83
MISTRAVpangolin           --------------------------------                               83
MISTRAVmouse              --------------------------------                               83
MISTRAVrat                --------------------------------                               83
MISTRAVarmadillo          --------------------------------                               83
MISTRAVchinchilla         --------------------------------                               83
MISTRAVeaver              --------------------------------                               83
MISTRAVhedgehog           --------------------------------                               83
MISTRAVbrownBat           --------------------------------                               84
MISTRAVhorseShoeBat       --------------------------------                               83
MISTRAVflyingFox          --------------------------------                               83
MISTRAVbat                --------------------------------                               83
MISTRAVpaleBat            --------------------------------                               83
MISTRAVlamprey            --------------------------------                               85
MISTRAVcommonLizard       --------------------------------                               86
MISTRAwallLizard          --------------------------------                               87
MISTRAVcoelacanth         --------------------------------                               87
MISTRAVsterlet            --------------------------------                               85
MISTRAVflounder           --------------------------------                               85
MISTRAVpike               --------------------------------                               86
MISTRAVgoldfish           --------------------------------                               86
MISTRAVzebrafish          --------------------------------                               86
MISTRAValligator          --------------------------------                               87
MISTRAVcrocodile          --------------------------------                               87
MISTRAVsaltWaterCrocodile --------------------------------                               86
MISTRAVchicken            --------------------------------                               86
MISTRAVemu                --------------------------------                               86
MISTRAVpenguin            --------------------------------                               86
MISTRAVgekko              --------------------------------                               86
MISTRAVgreenSeaTurtle     --------------------------------                               87
MISTRAVpaintedTurtle      --------------------------------                               87
MISTRAVthreeToedTurtle    --------------------------------                               87
MISTRAVgiantTortoise      --------------------------------                               87
MISTRAVthornScrubTortoise --------------------------------                               87
MISTRAVstarfish           --------------------------------                               95
MISTRAVscorpion           --------------------------------                              109
MISTRAVsnail              --------------------------------                               99
MISTRAVleech              --------------------------------                               78
MISTRAVoctopus            --------------------------------                               98
MISTR1snail               --------------------------------                               85
Drosophila                --------------------------------                               83
MISTRHzebrafish           --------------------------------                               83
MISTRHcoelacanth          --------------------------------                               82
MISTRHgoldfish            --------------------------------                               81
MISTRHLzebrafish          --------------------------------                               83
MISTRHsterlet             --------------------------------                               81
MISTRHflounder            --------------------------------                               82
MISTRHpike                --------------------------------                               85
MISTRHgiantTortoise       --------------------------------                               88
MISTRHalligator           --------------------------------                               68
MISTRHpenguin             --------------------------------                               87
MISTRHcommonLizard        --------------------------------                              102
MISTRHwallLizard          --------------------------------                              102
MISTRHthornScrubTortoise  --------------------------------                               87
MISTRHplatypus            --------------------------------                               87
MISTRHhedgehog            --------------------------------                               87
MISTRHvampireBat          --------------------------------                               87
MISTRHpaleBat             --------------------------------                               87
MISTRHarmadillo           --------------------------------                               87
MISTRHAdingo              --------------------------------                               87
MISTRHredFox              --------------------------------                               87
MISTRHbrownBat            --------------------------------                               87
MISTRHchinchilla          --------------------------------                               87
MISTRHpangolin            --------------------------------                               87
MISTRHnarwhal             --------------------------------                               87
MISTRHBeaver              --------------------------------                               87
MISTRHbison               --------------------------------                               87
MISTRHhorse               --------------------------------                               87
MISTRHsquirrel            --------------------------------                               87
MISTRAHcow                --------------------------------                               87
MISTRHflyingFox           --------------------------------                               87
MISTRHhorseShoeBat        --------------------------------                               87
MISTRHrat                 --------------------------------                               87
MISTRHmouse               --------------------------------                               87
MISTRHrhesus              --------------------------------                               87
MISTRHhuman               --------------------------------                               87
MISTR1starfish            --------------------------------                               84
MISTR1horseShoeCrab       --------------------------------                               79
MISTR1python              --------------------------------                               73
MISTR1cornSnake           --------------------------------                              103
MISTR1brownSnake          --------------------------------                              107
MISTR1pitViper            --------------------------------                              100
MISTRHlamprey             --------------------------------                               84
MISTR1crocodile           --------------------------------                               82
MISTR1alligator           --------------------------------                               82
MISTR1saltWaterCrocodile  --------------------------------                               82
MISTR1lamprey             --------------------------------                               82
MISTR1coelacanth          --------------------------------                               82
MISTR1commonLizard        --------------------------------                               82
MISTR1wallLizard          --------------------------------                               82
MISTR!threeToedTurtle     --------------------------------                               82
MISTR1paintedTurtle       --------------------------------                               82
MISTR1giantTortoise       --------------------------------                               82
MISTR1thornScrubTortoise  --------------------------------                               82
MISTR1greenSeaTurtle      --------------------------------                               82
MISTR1emu                 --------------------------------                               82
MISTR1chicken             --------------------------------                               82
MISTR1bison               --------------------------------                               80
MISTR1sterlet             --------------------------------                               82
MISTR1gekko               --------------------------------                               82
MISTR1rhesus              --------------------------------                               81
MISTR1human               --------------------------------                               81
MISTR1chinchilla          --------------------------------                               82
MISTR1platypus            --------------------------------                               82
MISTR1porpoise            --------------------------------                               90
MISTR1opposum             --------------------------------                               82
MISTR1armadillo           --------------------------------                               82
MISTR1cow                 --------------------------------                               81
MISTR1horse               --------------------------------                               82
MISTR1flyingFox           --------------------------------                               82
MISTR1dingo               --------------------------------                               82
MISTR1pangolin            --------------------------------                               82
MISTR1redFox              --------------------------------                               82
MISTR1narwhal             --------------------------------                               82
MISTRHporpoise            --------------------------------                               82
MISTR1hedgehog            --------------------------------                               82
MISTR1paleBat             --------------------------------                               82
MISTR1vampireBat          --------------------------------                               82
MISTR1beaver              --------------------------------                               82
MISTR1rat                 --------------------------------                               81
MISTR1mouse               --------------------------------                               81
MISTR1penguin             --------------------------------                               82
MISTR1squirrel            --------------------------------                               82
MISTR1brownBat            --------------------------------                               82
MISTR1horseShoeBat        --------------------------------                               82
vNamao                    --------------------------------                               82
MISTR1pike                --------------------------------                               83
MISTR1Lflounder           --------------------------------                               84
MISTR1goldfish            --------------------------------                               82
MISTR1zebrafish           --------------------------------                               82
MISTR1flounder            --------------------------------                               82
MISTR1Lgoldfish           --------------------------------                               82
MISTR1Lzebrafish          --------------------------------                               82
