# Supplementary material for: Signatures of host–pathogen evolutionary conflict reveal MISTR—A conserved MItochondrial STress Response network
Source: PLoS Biol. 2020 Dec 28;18(12):e3001045. doi: 10.1371/journal.pbio.3001045 (PMC7793259; doi:10.1371/journal.pbio.3001045)
Supplement: S1 Data — (XLSX) [file pbio.3001045.s017.xlsx]

## Sheet: Fig3C
Fold change in miR-147b levels relative to the miR-147b levels in WT untreated cells
	WT			C15Δ1			C15Δ2			C15Δ3
DMSO	1.08335	1.07734	0.856802	3.74013	3.85017	4.21239	3.95535	4.05896	3.8869	32.5441	32.2371	31.4333
IFNG	4.34746	4.0993	4.42209	8.76552	8.63532	9.23209	7.54379	7.69484	7.51242	55.0971	52.1863	54.3532
STS	2.37907	3.21896	4.80772	2.86727	3.00497	2.9585	5.69984	5.21845	5.13834	33.9046	34.1783	32.9772
IFNG + STS	2.49735	5.43542	4.93828	3.83274	5.01311	6.17945	4.83641	4.07335	4.36119	66.8096	66.0483	62.7997

## Sheet: Fig3D
Relative caspase-3/7 activity in A549 WT and MISTRAV KO cells pre-treated with IFNG for 24 hours followed by STS treatment for 16 hours
Time (hr)	WT			C15Δ1			C15Δ2			C15Δ3
0	0.562324	0.721552	0.528825	0.611361	0.770198	0.58665	0.61448	0.756719	0.722909	0.715498	0.615863	0.769799
2	0.90837	0.959665	0.863995	0.611361	0.770198	0.58665	0.61448	0.756719	0.722909	0.715498	0.615863	0.769799
4	1.49953	1.4864	1.83227	1.01044	0.974537	0.927541	1.00187	1.03253	0.939782	1.27334	1.05905	1.31815
6	3.03511	3.0666	3.00164	1.12083	1.8862	0.887902	1.23564	1.40736	1.37353	2.85593	2.81455	2.80502
8	7.12999	7.33098	7.20989	1.74068	1.58755	1.6014	2.95886	3.10467	2.47235	10.1746	10.9877	10.2394
10	13.1281	13.4137	12.9227	3.55778	3.7331	3.55954	6.69249	6.8034	5.5158	24.4846	24.8417	24.7601
12	20.8565	21.459	20.8774	6.91178	7.46621	6.20739	11.6818	12.1358	10.8147	36.9937	37.1475	38.1367
14	27.9072	27.5633	27.8266	11.1743	14.1622	11.0591	17.9335	18.7836	16.3522	45.2765	45.0443	45.4234
16	33.1267	33.2636	33.0925	16.1671	17.5495	15.9664	24.125	24.0099	22.2222	48.472	47.6344	47.7644

## Sheet: Fig3E
% Cleaved PARP Densitometry
Lane	Sample	Full PARP	Cleaved PARP	Total PARP	% Cleaved PARP
1	WT DMSO	251322867	0	251322867	0
2	WT IFNG + STS	33827612	241321728	275149340	87.7057
3	C15Δ1 DMSO	301316845	0	301316845	0
4	C15Δ1	81444929	148469522	229914451	64.576
5	C15Δ2 DMSO	222821096	0	222821096	0
6	C15Δ2	69207225	113098068	182305293	62.0377
7	C15Δ3 DMSO	118619920	0	118619920	0
8	C15Δ3	4613277	192461656	197074933	97.6591

## Sheet: Fig3F
Fold change in miR-147b levels relative to the miR-147b levels in WT uninfected cells
	WT			C15Δ1			C15Δ2			C15Δ3
Mock	1.04129	1.0073	0.953389	1.81178	1.83649	1.94386	4.04018	3.90575	4.94161	24.1907	26.5241	23.8078
VSV	1.51029	1.70655	1.73254	3.02769	3.18656	3.28949	3.3374	3.30657	3.15865	20.8862	21.5884	22.8732

## Sheet: Fig3G
Relative caspase-3/7 activity in A549 WT and MISTRAV KO cells infected with VSV-LUC at an MOI of 0.01
Time (hr)	WT			C15Δ1			C15Δ2			C15Δ3
0	0.0856225	0.0856225	0	0.0200341	0.0601022	0.0200341	0	0	0.0133111	0.0669349	0	0
2	0.107028	0.192651	0.0642169	0.0200341	0.140238	0.120204	0	0	0.0665557	0.13387	0	0.0669349
4	0.49233	0.449518	0.171245	0.400681	0.180307	0.360613	0	0	0.0399334	0.13387	0.167337	0.401609
6	1.24153	1.09169	0.321085	0.601022	0.140238	0.400681	0.0266223	0	0.0266223	0.334674	0.435077	0.468544
8	3.76739	3.01819	0.642169	1.20204	0.280477	0.921567	0.0665557	0.0133111	0.0133111	0.836686	0.702817	0.970556
10	3.44631	3.0396	0.770603	1.16198	0.260443	0.921567	0.106489	0.0133111	0.0266223	1.17136	0.635881	1.17136
12	3.59615	3.33928	1.22012	1.52259	0.380647	1.16198	0.093178	0.0665557	0.0399334	1.47257	0.870154	1.74031
14	4.1955	3.76739	1.39137	1.72293	0.440749	1.54262	0.0798669	0.093178	0.0532446	1.67337	1.37217	2.07498
16	4.45237	4.02426	1.75526	2.38405	0.520886	1.763	0.146423	0.0665557	0.0665557	2.6774	1.77377	2.54353
18	4.79486	4.02426	2.18338	2.78473	0.601022	2.06351	0.199667	0.106489	0.0665557	3.68142	2.51006	3.21287
20	4.90189	4.51659	2.54727	3.12531	0.761294	2.04347	0.186356	0.1198	0.1198	4.85278	2.71086	3.78182
22	4.88049	4.83767	3.14663	3.32565	1.08184	2.34399	0.212978	0.146423	0.159734	5.38826	4.2169	4.55157
24	5.18016	5.11595	3.48912	3.26555	1.20204	2.48422	0.319468	0.212978	0.239601	5.78987	5.15399	5.12052
26	5.37281	5.47984	3.91723	2.90494	1.20204	2.40409	0.452579	0.319468	0.292845	5.8568	5.52213	5.05359
28	5.90796	5.41563	4.77346	2.7046	1.42242	2.14364	0.572379	0.612313	0.519135	6.92776	6.39228	6.15801
30	6.48591	6.0792	5.33	2.72463	1.86317	2.04347	0.745424	0.798669	0.665557	11.2785	8.93581	9.8729
32	10.0178	8.81912	8.96896	3.30562	2.58439	2.92497	1.14476	1.47754	1.69052	23.2933	15.2612	20.4486
34	12.3296	10.5958	11.7089	3.56606	3.96674	3.42582	1.58403	2.30283	2.34276	31.0578	20.7163	26.6736
36	18.7299	15.4549	18.1306	4.94841	5.36913	5.00851	2.22296	4.04659	3.8203	42.4702	30.2211	36.7138
38	28.4481	22.4117	28.3197	6.65131	7.79325	7.2924	3.4609	6.24293	6.10982	55.3886	41.8009	47.0887

## Sheet: Fig3H
% Cleaved PARP Densitometry
Lane	Sample	Full PARP	Cleaved PARP	Total PARP	% Cleaved PARP
1	WT Mock	233502517		233502517	0
2	WT VSV	148036284	26596746	174633030	15.2301
3	C15D1 Mock	87195240		87195240	0
4	C15D1 VSV	84834430	6783570	91618000	7.40419
5	C15D2 Mock	126639018		126639018	0
6	C15D2 VSV	100068210	6833178	106901388	6.39204
7	C15D3 Mock	88717860		88717860	0
8	C15D3 VSV	30042144	94866552	124908696	75.9487

## Sheet: Fig5B
miRNA activity for miRNAs predicted to target MISTR1 (NDUFA4) (Renilla/Firefly RLU)
Vector	Scr	7-5p	145-5p	147b-3p	202-5p	205-5p	210-3p
0.946761	0.957587	0.581313	0.945593	0.433425	1.11302	1.08611	0.694128
1.01408	0.907329	0.550051	1.0359	0.465702	1.04486	1.12769	0.82281
1.03916	0.90498	0.536035	0.9382	0.45954	1.04677	1.10689	0.68441

## Sheet: Fig5D
Fold change in miR-210 levels in DFO-treated cells relative to miR-210 levels in untreated cells
	A549			HeLa			U2OS
DMSO	0.978215	1.03757	0.985253	0.965974	1.00621	1.02883	1.01996	1.00573	0.974839
DFO	6.15354	7.54555	7.73708	9.603	9.74926	9.50623	29.753	28.6468	29.6402

## Sheet: Fig5E
Fold change in miR-147b levels in treated or infected cells relative to miR-147b levels in untreated or uninfected cells
DMSO	1.08471	0.988205	0.932908
IFNG	9.73119	10.476	9.90337
STS	4.2966	4.5863	4.03526
IFNG + STS	6.42307	5.57891	6.39211
DFO	4.16529	4.47633	3.99549
Mock	0.842432	1.22356	0.970153
VSV	1.61074	1.47149	1.4933

## Sheet: Fig5F
Fold change in miR-210 levels in treated or infected cells relative to miR-210 levels in untreated or uninfected cells
DMSO	0.980256	1.03993	0.980973
IFNG	0.295343	0.308978	0.301865
STS	0.429792	0.432826	0.41339
IFNG + STS	0.425135	0.410483	0.443843
DFO	7.31131	7.844	7.68606
Mock	0.977306	1.01833	1.0048
VSV	0.650238	0.657583	0.596438

[truncated: 20 more sheets: Fig5G, Fig5H, Fig5I, Fig6E, Fig6F, Fig8A, Fig8B, Fig8C, Fig8D, S3AFig, S3BFig, S3DFig, S5DFig, S5EFig, S5FFig, S5GFig, S8AFig, S8BFig, S8CFig, S8DFig]
